# Supplementary material for: Single-cell copy number variant detection reveals the dynamics and diversity of adaptation
Source: PLoS Biol. 2018 Dec 18;16(12):e3000069. doi: 10.1371/journal.pbio.3000069 (PMC6298651; doi:10.1371/journal.pbio.3000069)
Supplement: S1 Table — (XLSX) [file pbio.3000069.s018.xlsx]

## Sheet: Sheet1
Strain Number	Ploidy	mCitrine copy number	Genotype	Source	Use
DGY1	1N	0	MATa	FY4	0 copy haploid control
DGY2	1N	0	MATα	FY5
DGY3	2N	0	MATa/MATα	FY4/FY5	0 copy diploid
DGY500	1N	1	MATa HOΔ0::ACT1pr::mCitrine::ADH1term::TEFpr::KanMX::TEFterm	Transformation of FY4 with kanMX-mCitrine construct	1 copy haploid control
DGY1302	1N	1	MATα YLR123CΔ0::ACT1pr::mCitrine::ADH1term::TEFpr::KanMX::TEFterm	Transformation (FY5 with DGP71)
DGY1304	1N	1	MATα YLR123CΔ0::ACT1pr::mCitrine::ADH1term::TEFpr::KanMX::TEFterm	Transformation (FY5 with DGP71)
DGY1305	1N	1	MATα YLR123CΔ0::ACT1pr::mCitrine::ADH1term::TEFpr::KanMX::TEFterm	Transformation (FY5 with DGP71)
DGY1315	1N	2	MATa HOΔ0::ACT1pr::mCitrine::ADH1term::TEFpr::KanMX::TEFterm/YLR123CΔ0::ACT1pr::mCitrine::ADH1term::TEFpr::KanMX::TEFterm	DGY500 x DGY1302	2 copy haploid control
DGY1317	1N	2	MATα HOΔ0::ACT1pr::mCitrine::ADH1term::TEFpr::KanMX::TEFterm/YLR123CΔ0::ACT1pr::mCitrine::ADH1term::TEFpr::KanMX::TEFterm	DGY500 x DGY1302
DGY1318	1N	2	MATa HOΔ0::ACT1pr::mCitrine::ADH1term::TEFpr::KanMX::TEFterm/YLR123CΔ0::ACT1pr::mCitrine::ADH1term::TEFpr::KanMX::TEFterm	DGY500 x DGY1302
DGY1332	2N	1	MATa HOΔ0::ACT1pr::mCitrine::ADH1term::TEFpr::KanMX::TEFterm/MATα	DGY500 x DGY2	1 copy diploid
DGY1282	2N	2	MATa HOΔ0::ACT1pr::mCitrine::ADH1term::TEFpr::KanMX::TEFterm/MATα YLR123CΔ0::ACT1pr::mCitrine::ADH1term::TEFpr::KanMX::TEFterm	DGY500 x DGY1302	2 copy diploid
DGY1334	2N	3	MATa HOΔ0::ACT1pr::mCitrine::ADH1term::TEFpr::KanMX::TEFterm YLR123CΔ0::ACT1pr::mCitrine::ADH1term::TEFpr::KanMX::TEFterm/MATα YLR123CΔ0::ACT1pr::mCitrine::ADH1term::TEFpr::KanMX::TEFterm	DGY1305 x DGY1318	3 copy diploid
DGY1336	2N	4	MATa HOΔ0::ACT1pr::mCitrine::ADH1term::TEFpr::KanMX::TEFterm YLR123CΔ0::ACT1pr::mCitrine::ADH1term::TEFpr::KanMX::TEFterm/MATα HOΔ0::ACT1pr::mCitrine::ADH1term::TEFpr::KanMX::TEFterm YLR123CΔ0::ACT1pr::mCitrine::ADH1term::TEFpr::KanMX::TEFterm	DGY1317 x DGY1318	4 copy diploid
DGY1593	1N	1	MATa ChrXI:513945::ACT1pr::mCitrine::ADH1term::TEFpr::KanMX::TEFterm	Transformation (FY4 with DGP71)
DGY1594	1N	1	MATa ChrXI:513945::ACT1pr::mCitrine::ADH1term::TEFpr::KanMX::TEFterm	Transformation (FY4 with DGP71)
DGY1657	1N	1	MATa ChrXI:513945::ACT1pr::mCitrine::ADH1term::TEFpr::KanMX::TEFterm	DGY2 x DGY1593	Strain inoculated into all experimental ministats
DGY1660	1N	1	MATa ChrXI:513945::ACT1pr::mCitrine::ADH1term::TEFpr::KanMX::TEFterm	DGY2 x DGY1594
DGY1680	1N	0	MATα ura3Δ ybr209w::GalCreKanMX-1/2URA3-lox66	Sasha Levy (SHA185)
DGY1706	1N	1	MATa ChrXI:513945::ACT1pr::mCitrine::ADH1term::TEFpr::KanMX::TEFterm ura3Δ ybr209w::GalCreKanMX-1/2URA3-lox66	DGY1660 x DGY1680	Used to perform the barcode library transformation
