# Supplementary material for: Single-cell copy number variant detection reveals the dynamics and diversity of adaptation
Source: PLoS Biol. 2018 Dec 18;16(12):e3000069. doi: 10.1371/journal.pbio.3000069 (PMC6298651; doi:10.1371/journal.pbio.3000069)
Supplement: S2 Table — RD, read depth. (XLSX) [file pbio.3000069.s019.xlsx]

## Sheet: Sheet1
Population ID	Experiment	CNV Reporter	Selection	Median fluorescence (g150)	RD estimation of GAP1 copy number (g150)	Median fluorescence (g250)	RD estimation of GAP1 copy number (g250)
gln_01	Original	GAP1	Glutamine	0.288348	1.77	0.382495	2.28
gln_02	Original	GAP1	Glutamine	0.291947	2.01	0.526654	3.79
gln_03	Original	GAP1	Glutamine	0.42638	3.46	0.646005	3.03
gln_04	Original	GAP1	Glutamine	0.351962	2.39	0.525076	2.84
gln_05	Original	GAP1	Glutamine	0.33204	2.22	0.560379	3.94
gln_06	Original	GAP1	Glutamine	0.411785	2.6	0.472284	3.61
gln_07	Original	GAP1	Glutamine	0.142842	1.67	0.488582	3.57
gln_08	Original	GAP1	Glutamine	0.404385	2.8	0.373878	2.39
gln_09	Original	GAP1	Glutamine	0.251154	1.79	0.437703	2.93
gln_ctrl01	Original	N/A	Glutamine	0.148227	2.73	0.185289	2.84
gln_ctrl02	Original	N/A	Glutamine	0.273674	2.74	0.390903	3.33
glu_01	Original	GAP1	Glucose	0.225143	0.86	0.252792	0.86
glu_02	Original	GAP1	Glucose	0.207651	0.97	0.271286	0.91
glu_03	Original	GAP1	Glucose	0.164431	1.27	0.172431	0.84
glu_04	Original	GAP1	Glucose	0.142379	0.66	0.181374	0.91
glu_05	Original	GAP1	Glucose	0.151429	1.16	0.174447	0.84
glu_06	Original	GAP1	Glucose	0.166694	1	0.168591	0.89
glu_07	Original	GAP1	Glucose	0.172308	0.94	0.201901	1.09
glu_08	Original	GAP1	Glucose	0.153109	1.24	0.23846	0.88
glu_ctrl01	Original	N/A	Glucose	0.165463	1.01	0.169772	0.84
glu_ctrl02	Original	N/A	Glucose	0.346852	0.98	0.381997	0.86
ure_01	Original	GAP1	Urea	0.13065	0.74	0.186851	0.93
ure_02	Original	GAP1	Urea	0.137003	0.93	0.187466	0.92
ure_03	Original	GAP1	Urea	0.13216	1.09	0.126685	0.94
ure_04	Original	GAP1	Urea	0.0848756	0.88	0.0726364	0.99
ure_05	Original	GAP1	Urea	0.0031186	0.15	0.00438785	0.24
ure_06	Original	GAP1	Urea	0.124597	1.2	0.135632	0.75
ure_07	Original	GAP1	Urea	0.153246	1.07	0.199204	1.07
ure_08	Original	GAP1	Urea	0.0836513	0.98	0.0995117	0.95
ure_09	Original	GAP1	Urea	0.0958111	0.89	0.109514	0.96
ure_ctrl01	Original	N/A	Urea	0.134356	0.78	0.171295	0.88
ure_ctrl02	Original	N/A	Urea	0.25714	1.1	0.297709	0.94
gln_bc01	Barcode	GAP1	Glutamine	N/A	N/A	N/A	N/A
gln_bc02	Barcode	GAP1	Glutamine	N/A	N/A	N/A	N/A
gln_bc03	Barcode	GAP1	Glutamine	N/A	N/A	N/A	N/A
gln_bc04	Barcode	GAP1	Glutamine	N/A	N/A	N/A	N/A
gln_bc05	Barcode	GAP1	Glutamine	N/A	N/A	N/A	N/A
gln_bc06	Barcode	GAP1	Glutamine	N/A	N/A	N/A	N/A
