# Supplementary material for: Single-cell copy number variant detection reveals the dynamics and diversity of adaptation
Source: PLoS Biol. 2018 Dec 18;16(12):e3000069. doi: 10.1371/journal.pbio.3000069 (PMC6298651; doi:10.1371/journal.pbio.3000069)
Supplement: S3 Table — PF, pass filter. (XLSX) [file pbio.3000069.s020.xlsx]

## Sheet: Sheet1
Sample ID	SRA Accession	Sequencer	Read Type	Total PF Reads	%PF	Mean Read Depth	Alignment Rate
glu_01	SAMN08971496	Nextseq 500	2x75	1741514	88.672	17.47	0.978392
glu_05	SAMN08971497	Nextseq 500	2x75	1186235	88.7039	12.14	0.966962
glu_ctrl01	SAMN08971498	Nextseq 500	2x75	1605986	88.6501	16.93	0.965293
ure_03	SAMN08971499	Nextseq 500	2x75	3017462	88.6884	30.56	0.939068
ure_07	SAMN08971500	Nextseq 500	2x75	3747861	88.6873	39.96	0.97584
ure_ctrl02	SAMN08971501	Nextseq 500	2x75	3704903	88.7132	38.39	0.97793
gln_04	SAMN08971502	Nextseq 500	2x75	4785688	88.6991	51.47	0.969931
gln_08	SAMN08971503	Nextseq 500	2x75	3060203	88.6948	31.42	0.960379
glu_02	SAMN08971504	Nextseq 500	2x75	2579581	88.6704	27.01	0.968017
glu_06	SAMN08971505	Nextseq 500	2x75	4193674	88.7057	44.8	0.954679
glu_ctrl02	SAMN08971506	Nextseq 500	2x75	4316229	88.6959	47.6	0.978651
ure_04	SAMN08971507	Nextseq 500	2x75	3677383	88.7089	39.9	0.958244
ure_08	SAMN08971508	Nextseq 500	2x75	4186042	88.6727	45.78	0.961083
gln_01	SAMN08971509	Nextseq 500	2x75	5010656	88.6755	55	0.965139
gln_05	SAMN08971510	Nextseq 500	2x75	4082580	88.701	45.37	0.970213
gln_09	SAMN08971511	Nextseq 500	2x75	4974265	88.7035	54.3	0.969768
glu_03	SAMN08971512	Nextseq 500	2x75	454841	88.8406	4.106	0.950914
glu_07	SAMN08971513	Nextseq 500	2x75	4186472	88.6818	45.79	0.975167
ure_01	SAMN08971514	Nextseq 500	2x75	5335211	88.6945	60.14	0.982693
ure_05	SAMN08971515	Nextseq 500	2x75	3857530	88.6949	43.23	0.977211
ure_09	SAMN08971516	Nextseq 500	2x75	5785422	88.6815	63.71	0.963376
gln_02	SAMN08971517	Nextseq 500	2x75	3847872	88.6823	43.08	0.970393
gln_06	SAMN08971518	Nextseq 500	2x75	4400574	88.6817	48.65	0.962209
gln_ctrl01	SAMN08971519	Nextseq 500	2x75	5015925	88.6881	55.77	0.970595
glu_04	SAMN08971520	Nextseq 500	2x75	31751	88.3001	0.3144	0.947161
glu_08	SAMN08971521	Nextseq 500	2x75	3330575	88.6959	36.05	0.959484
ure_02	SAMN08971522	Nextseq 500	2x75	2284229	88.6982	25.75	0.984294
ure_06	SAMN08971523	Nextseq 500	2x75	5752232	88.6849	64.56	0.974628
ure_ctrl01	SAMN08971524	Nextseq 500	2x75	5503713	88.6933	62.6	0.983958
gln_03	SAMN08971525	Nextseq 500	2x75	2900138	88.6765	32.68	0.978876
gln_07	SAMN08971526	Nextseq 500	2x75	3442590	88.6473	38.65	0.971704
gln_ctrl02	SAMN08971527	Nextseq 500	2x75	5161921	88.6918	58.48	0.987704
DGY1657	SAMN08971528	Nextseq 500	2x75	3653321	88.7148	39.04	0.952783
DGY1660	SAMN08971529	Nextseq 500	2x75	3955657	88.6817	43.71	0.970615
DGY1657	SAMN08971530	Nextseq 500	2x75	1454078	88.7358	15.67	0.953163
glu_01	SAMN08971531	Nextseq 500	2x75	2853256	87.4984	31.54	0.991256
glu_02	SAMN08971532	Nextseq 500	2x75	6974386	88.0673	79.43	0.992661
glu_03	SAMN08971533	Nextseq 500	2x75	3307316	88.7449	37.16	0.990069
glu_04	SAMN08971534	Nextseq 500	2x75	3605849	86.0048	31.93	0.983652
glu_05	SAMN08971535	Nextseq 500	2x75	5988023	85.6939	66.79	0.984129
glu_06	SAMN08971536	Nextseq 500	2x75	5811257	89.1045	63.56	0.962132
glu_07	SAMN08971537	Nextseq 500	2x75	1654766	88.8043	15.34	0.983072
glu_08	SAMN08971538	Nextseq 500	2x75	6283324	89.9199	67.41	0.992717
glu_ctrl01	SAMN08971539	Nextseq 500	2x75	5552283	85.1336	61.53	0.991403
glu_ctrl02	SAMN08971540	Nextseq 500	2x75	5340679	88.1882	58.84	0.978269
ure_01	SAMN08971541	Nextseq 500	2x75	4577784	89.3347	51.33	0.985322
ure_02	SAMN08971542	Nextseq 500	2x75	4304737	84.0062	48.56	0.993481
ure_03	SAMN08971543	Nextseq 500	2x75	4821578	86.2513	52.53	0.951733
ure_04	SAMN08971544	Nextseq 500	2x75	4187669	89.8938	40.07	0.835906
ure_05	SAMN08971545	Nextseq 500	2x75	4170292	89.5208	46.93	0.983863
ure_06	SAMN08971546	Nextseq 500	2x75	4911395	87.858	53.64	0.95279
ure_07	SAMN08971547	Nextseq 500	2x75	3867763	92.2518	43.37	0.990731
ure_08	SAMN08971548	Nextseq 500	2x75	4821063	86.242	52.33	0.94843
ure_09	SAMN08971549	Nextseq 500	2x75	4248148	91.1921	43.55	0.895629
ure_ctrl01	SAMN08971550	Nextseq 500	2x75	3736455	89.1199	42.48	0.990176
ure_ctrl02	SAMN08971551	Nextseq 500	2x75	5363292	88.5616	60.47	0.982251
gln_01	SAMN08971552	Nextseq 500	2x75	4472037	87.271	48.18	0.934737
gln_02	SAMN08971553	Nextseq 500	2x75	8031142	86.1995	76.85	0.884012
gln_03	SAMN08971554	Nextseq 500	2x75	6926941	87.4682	74.1	0.943386
gln_04	SAMN08971555	Nextseq 500	2x75	2159589	92.7168	23.98	0.972391
gln_05	SAMN08971556	Nextseq 500	2x75	5520217	84.6419	61.12	0.944307
gln_06	SAMN08971557	Nextseq 500	2x75	3529746	84.1896	26.36	0.638492
gln_07	SAMN08971558	Nextseq 500	2x75	2272103	81.2895	21.43	0.825771
gln_08	SAMN08971559	Nextseq 500	2x75	3611264	86.1339	30.24	0.728395
gln_09	SAMN08971560	Nextseq 500	2x75	5673221	86.988	64.32	0.976521
gln_ctrl01	SAMN08971561	Nextseq 500	2x75	4673756	91.2076	47.84	0.88265
gln_ctrl02	SAMN08971562	Nextseq 500	2x75	2987349	91.6105	33.81	0.988496
DGY1657	SAMN08971563	Nextseq 500	2x75	2552157	91.309	25.67	0.903091
DGY500	SAMN08971564	Nextseq 500	2x75	3429431	92.0215	37.35	0.945091
DGY1315	SAMN08971565	Nextseq 500	2x75	471889	101.297	5.063	0.950713
ure_03_c1	SAMN08971566	Nextseq 500	2x75	3577564	85.3301	38.5	0.946916
ure_07_c1	SAMN08971567	Nextseq 500	2x75	5304293	87.5874	59.88	0.984776
ure_ctrl02_c1	SAMN08971568	Nextseq 500	2x75	7367051	87.8575	81.02	0.978147
ure_04_c1	SAMN08971569	Nextseq 500	2x75	4442037	86.6856	50.76	0.988953
ure_08_c1	SAMN08971570	Nextseq 500	2x75	5614463	86.087	61.48	0.9521
ure_01_c1	SAMN08971571	Nextseq 500	2x75	4115501	88.3446	47.12	0.9964
ure_05_c1	SAMN08971572	Nextseq 500	2x75	2794066	85.6833	31.35	0.983006
ure_02_c1	SAMN08971573	Nextseq 500	2x75	2331823	83.4261	26.26	0.986152
ure_06_c1	SAMN08971574	Nextseq 500	2x75	3645425	86.9487	40.87	0.982743
ure_ctrl01_c1	SAMN08971575	Nextseq 500	2x75	5183049	85.5853	58.49	0.985655
gln_04_c1	SAMN08971576	Nextseq 500	2x75	1765920	94.7695	20.12	0.987029
gln_04_c2	SAMN08971577	Nextseq 500	2x75	3803539	90.72	43.25	0.984099
gln_08_c1	SAMN08971578	Nextseq 500	2x75	5197253	85.8199	56.95	0.940668
gln_08_c2	SAMN08971579	Nextseq 500	2x75	4709699	84.2499	52.92	0.96652
gln_01_c1	SAMN08971580	Nextseq 500	2x75	6229610	89.1512	70.33	0.98297
gln_01_c2	SAMN08971581	Nextseq 500	2x75	6335037	84.9937	71.74	0.978877
gln_05_c1	SAMN08971582	Nextseq 500	2x75	4531223	88.426	51.48	0.984648
gln_09_c1	SAMN08971583	Nextseq 500	2x75	5643097	86.5261	65.35	0.996355
gln_09_c2	SAMN08971584	Nextseq 500	2x75	5607828	85.9853	61.97	0.956102
gln_02_c1	SAMN08971585	Nextseq 500	2x75	5273364	87.0767	59.37	0.976438
gln_02_c2	SAMN08971586	Nextseq 500	2x75	5379839	88.8349	61.56	0.984282
gln_06_c1	SAMN08971587	Nextseq 500	2x75	4666123	91.0586	52.93	0.984804
gln_ctrl01_c1	SAMN08971588	Nextseq 500	2x75	5476515	90.4312	62.2	0.982295
gln_03_c1	SAMN08971589	Nextseq 500	2x75	5978036	85.5509	69.05	0.996679
gln_ctrl02_c1	SAMN08971590	Nextseq 500	2x75	3583191	85.4643	40.53	0.978778
gln_ctrl02_c2	SAMN08971591	Nextseq 500	2x75	5586114	85.6523	61.7	0.952958
ure_03_c2	SAMN08971592	Nextseq 500	2x75	4887855	87.4369	55.09	0.984269
ure_07_c2	SAMN08971593	Nextseq 500	2x75	3908829	83.9081	43.77	0.983886
ure_ctrl02_c2	SAMN08971594	Nextseq 500	2x75	5173273	85.4239	58.59	0.997146
ure_04_c2	SAMN08971595	Nextseq 500	2x75	2131296	91.5021	23.55	0.979213
ure_08_c2	SAMN08971596	Nextseq 500	2x75	3330122	89.3568	36.16	0.95305
ure_01_c2	SAMN08971597	Nextseq 500	2x75	3114734	83.5773	34.61	0.981896
ure_05_c2	SAMN08971598	Nextseq 500	2x75	2227894	95.6493	24.56	0.976591
ure_09_c1	SAMN08971599	Nextseq 500	2x75	3089915	82.9114	34.52	0.980983
ure_02_c2	SAMN08971600	Nextseq 500	2x75	2866774	87.913	31.68	0.984121
ure_06_c2	SAMN08971601	Nextseq 500	2x75	2432099	87.0137	27.32	0.997626
ure_ctrl01_c2	SAMN08971602	Nextseq 500	2x75	3077959	82.5905	34.74	0.997751
gln_04_c3	SAMN08971603	Nextseq 500	2x75	3587894	85.5765	39.29	0.986511
gln_08_c3	SAMN08971604	Nextseq 500	2x75	3769404	89.9058	42.4	0.981107
gln_01_c3	SAMN08971605	Nextseq 500	2x75	4201574	90.1923	47.24	0.98286
gln_01_c4	SAMN08971606	Nextseq 500	2x75	2937635	90.086	31.56	0.942675
gln_05_c2	SAMN08971607	Nextseq 500	2x75	4183362	89.8014	46.91	0.98329
gln_09_c3	SAMN08971608	Nextseq 500	2x75	3272815	87.8191	37.55	0.996464
gln_02_c3	SAMN08971609	Nextseq 500	2x75	1760584	94.4831	20.2	0.994235
gln_06_c2	SAMN08971610	Nextseq 500	2x75	4086635	87.725	46.42	0.996646
gln_ctrl01_c2	SAMN08971611	Nextseq 500	2x75	186246	N/A	1.814	0.985891
gln_03_c2	SAMN08971612	Nextseq 500	2x75	5401867	89.1986	60.29	0.978223
gln_07_c1	SAMN08971613	Nextseq 500	2x75	5447512	89.9523	59.03	0.947026
gln_07_c2	SAMN08971614	Nextseq 500	2x75	3679019	87.75	41.36	0.985869
gln_ctrl02_c3	SAMN08971615	Nextseq 500	2x75	5079365	90.8627	57.08	0.984968
bc_ancestor	SAMN08971616	MiSeq 300	2x150	1835502	97.64	N/A	N/A
bc_ancestor_rep2	SAMN08971617	MiSeq 300	2x150	905818	95.8	N/A	N/A
bc02_g70_FACS_CNVsubpop	SAMN08971618	MiSeq 300	2x150	1044979	96.5	N/A	N/A
bc02_g90_FACS_CNVsubpop	SAMN08971619	MiSeq 300	2x150	3017396	96.9	N/A	N/A
bc02_g150_FACS_CNVsubpop	SAMN08971620	MiSeq 300	2x150	1267991	13.7	N/A	N/A
bc02_g265_FACS_CNVsubpop	SAMN08971621	MiSeq 300	2x150	597778	95.7	N/A	N/A
bc01_g70_FACS_CNVsubpop	SAMN08971622	MiSeq 300	2x150	2089817	96.5	N/A	N/A
bc01_g90_FACS_CNVsubpop	SAMN08971623	MiSeq 300	2x150	779920	95.4	N/A	N/A
bc01_g150_FACS_CNVsubpop	SAMN08971624	MiSeq 300	2x150	74168	92.4	N/A	N/A
bc01_g265_FACS_CNVsubpop	SAMN08971625	MiSeq 300	2x150	2793761	96.3	N/A	N/A
