# Supplementary material for: Single-cell copy number variant detection reveals the dynamics and diversity of adaptation
Source: PLoS Biol. 2018 Dec 18;16(12):e3000069. doi: 10.1371/journal.pbio.3000069 (PMC6298651; doi:10.1371/journal.pbio.3000069)
Supplement: S4 Table — Nucleotide resolution of CNV boundaries and size (in kilobases) of CNV alleles are presented. These metrics were calculated using an RD-based approach and were used to generate Fig 3. CNV, copy number variant; RD, read depth. (XLSX) [file pbio.3000069.s021.xlsx]

## Sheet: Sheet1
Clone ID	Population ID	Lab collection ID	CNV Reporter	Selection	Generation Isolated	Median fluorescence	RD estimation of GAP1 copy number	RD estimation of DUR3 copy number	RD estimation of CUP1 copy number	RD estimation of rDNA copy number	CNV Size (kb)	Left Boundary	Left Gene	Left Gene Class	Right Boundary	Right Gene	Right Gene Class
gln_01_c1	gln_01	DGY1728	GAP1	Glutamine	150	0.296296	1.85	1	3.34	58.83	666816	0	N/A	N/A	666816	N/A	N/A
gln_01_c2	gln_01	DGY1729	GAP1	Glutamine	150	0.339142	1.95	1.06	3.64	56.99	259207	407609	ATP7	Genic	666816	TEL11R	Telomere
gln_01_c3	gln_01	DGY1730	GAP1	Glutamine	250	0.378588	2.31	0.97	4.69	49.8	43295	510261	CAF4	LTR-adjacent	550181	TRM2	Genic
gln_01_c4	gln_01	DGY1731	GAP1	Glutamine	250	0.811651	4.37	0.93	4.45	47.9	140286	493127	BCH2	LTR-adjacent	630038	ESL2	Genic
gln_02_c1	gln_02	DGY1732	GAP1	Glutamine	150	0.23879	1.48	1.03	3.6	53.65	666816	0	N/A	N/A	666816	N/A	N/A
gln_02_c2	gln_02	DGY1733	GAP1	Glutamine	150	0.226703	1.33	1.01	4.13	50.37	666816	0	N/A	N/A	666816	N/A	N/A
gln_02_c3	gln_02	DGY1734	GAP1	Glutamine	250	0.553126	3.36	0.91	4.66	57.13	48189	471921	HEL1	Genic	516735	YKRCdelta12	LTR
gln_03_c1	gln_03	DGY1735	GAP1	Glutamine	150	0.532486	2.75	1	4.35	51.83	159799	479710	ALY1	Genic	639509	SKG1	Genic
gln_03_c2	gln_03	DGY1736	GAP1	Glutamine	250	0.576767	2.71	0.91	4.49	62.58	160609	474911	YKR018C	Genic	632145	PCK1	Genic
gln_04_c1	gln_04	DGY1737	GAP1	Glutamine	150	0.292917	2.34	0.9	1.93	68.98	22057	513870	YKRCdelta11	LTR	535927	DYN1	Genic
gln_04_c2	gln_04	DGY1738	GAP1	Glutamine	150	0.325818	2.35	1.13	2.36	68.79	28953	506964	DAL80	Genic	535917	DYN1	Genic
gln_04_c3	gln_04	DGY1739	GAP1	Glutamine	250	0.487854	2.68	1.03	4.14	47.65	169503	476540	IRS4	Genic	642668	intergenic	Intergenic
gln_05_c1	gln_05	DGY1740	GAP1	Glutamine	150	0.590247	4.05	0.98	3.47	58.11	31838	498572	SET3	Genic	530410	TRK2	Genic
gln_05_c2	gln_05	DGY1741	GAP1	Glutamine	250	0.730547	3.69	1.08	4.77	48.27	35513	498406	SET3	Genic	530544	intergenic	Intergenic
gln_06_c1	gln_06	DGY1742	GAP1	Glutamine	150	0.326988	1.43	1.06	4.73	50.07	168783	474638	YKR018C	Genic	643421	intergenic	Intergenic
gln_06_c2	gln_06	DGY1743	GAP1	Glutamine	250	0.450935	2.53	0.99	4.72	58.13	192779	440414	intergenic	Centromere-adjacent	629818	ESL2	Genic
gln_07_c1	gln_07	DGY1744	GAP1	Glutamine	250	0.442193	2.78	0.97	4.46	45	177399	492532	BCH2	LTR-adjacent	666556	TEL11R	Telomere
gln_07_c2	gln_07	DGY1745	GAP1	Glutamine	250	0.504551	2.79	1.07	4.46	35.58	177671	492260	BCH2	LTR-adjacent	666556	TEL11R	Telomere
gln_08_c1	gln_08	DGY1746	GAP1	Glutamine	150	0.473094	3.09	1.04	2.97	56.4	81777	445879	OSH6	Centromere-adjacent	527656	intergenic	Intergenic
gln_08_c2	gln_08	DGY1747	GAP1	Glutamine	150	0.480675	2.7	0.96	4.05	53.91	83124	444522	PAP1	Centromere-adjacent	527646	intergenic	Intergenic
gln_08_c3	gln_08	DGY1748	GAP1	Glutamine	250	0.342008	2.63	0.95	5	49.6	86441	444522	PAP1	Centromere-adjacent	527588	intergenic	Intergenic
gln_09_c1	gln_09	DGY1749	GAP1	Glutamine	150	0.521186	2.9	1.08	3.65	57.52	57433	460069	TOF2	LTR-adjacent	517502	YKRCdelta12	LTR
gln_09_c2	gln_09	DGY1750	GAP1	Glutamine	150	0.308551	1.96	1.07	3.62	52.07	3037	513735	YKRCdelta11	LTR	516772	YKRCdelta12	LTR
gln_09_c3	gln_09	DGY1751	GAP1	Glutamine	250	0.460737	2.56	0.88	4.45	49.6	128477	485735	DBP7	LTR-adjacent	610837	PXL1	Genic
gln_ctrl01_c1	gln_ctrl01	DGY1723	N/A	Glutamine	150	0.164444	1.9	0.96	4.54	55.06	2839	513937	YKRCdelta11	LTR	516776	YKRCdelta12	LTR
gln_ctrl01_c2	gln_ctrl01	DGY1724	N/A	Glutamine	250	0.274704	2.49	0.75	4.11	70.22	N/A	N/A	N/A	N/A	N/A	N/A	N/A
gln_ctrl02_c1	gln_ctrl02	DGY1725	N/A	Glutamine	150	0.290314	1.96	1.07	4.38	30.01	5027	511796	YKRCdelta11	LTR	516823	YKRCdelta12	LTR
gln_ctrl02_c2	gln_ctrl02	DGY1726	N/A	Glutamine	150	0.341971	2.81	0.97	4.37	51.57	208035	458521	YKRCdelta8	LTR	666556	TEL11R	Telomere
gln_ctrl02_c3	gln_ctrl02	DGY1727	N/A	Glutamine	250	0.3234	1.73	0.95	4.71	52.83	156210	513721	YKRCdelta11	LTR	666556	TEL11R	Telomere
ure_01_c1	ure_01	DGY1756	GAP1	Urea	150	0.153964	1.01	5.29	2.86	50.4	41948	43782	ECM29	Genic	85730	YHLWTau1(Ty4)&YHLWTy4-1	LTR
ure_01_c2	ure_01	DGY1757	GAP1	Urea	250	0.089492	0.93	0.98	4.67	49.66	N/A	N/A	N/A	N/A	N/A	N/A	N/A
ure_02_c1	ure_02	DGY1758	GAP1	Urea	150	0.163029	1.05	5.18	2.34	71.68	31385	62067	NPR3	Genic	93452	YHL008C	LTR-adjacent
ure_02_c2	ure_02	DGY1759	GAP1	Urea	250	0.144361	0.87	4.85	4.96	53.38	30530	61849	NPR3	Genic	92379	YHLWdelta2	LTR
ure_03_c1	ure_03	DGY1760	GAP1	Urea	150	0.098718	1.22	1.09	2.24	62.98	N/A	N/A	N/A	N/A	N/A	N/A	N/A
ure_03_c2	ure_03	DGY1761	GAP1	Urea	250	0.0714772	0.95	0.99	4.67	50.74	N/A	N/A	N/A	N/A	N/A	N/A	N/A
ure_04_c1	ure_04	DGY1762	GAP1	Urea	150	0.0830066	0.86	1.07	5.72	51.22	N/A	N/A	N/A	N/A	N/A	N/A	N/A
ure_04_c2	ure_04	DGY1763	GAP1	Urea	250	0.0629242	0.8	1.05	5.58	46.75	N/A	N/A	N/A	N/A	N/A	N/A	N/A
ure_05_c1	ure_05	DGY1764	GAP1	Urea	150	0.00200026	0	5.2	1.68	57.91	31187	55944	intergenic	Intergenic	87131	YHLWTau1(Ty4)&YHLWTy4-1	LTR
ure_05_c2	ure_05	DGY1765	GAP1	Urea	250	0.0904258	0.93	1	4.98	50.35	N/A	N/A	N/A	N/A	N/A	N/A	N/A
ure_06_c1	ure_06	DGY1766	GAP1	Urea	150	0.0929385	1.1	1.05	2.5	60.41	N/A	N/A	N/A	N/A	N/A	N/A	N/A
ure_06_c2	ure_06	DGY1767	GAP1	Urea	250	0.14876	0.89	1.02	5.12	50.36	N/A	N/A	N/A	N/A	N/A	N/A	N/A
ure_07_c1	ure_07	DGY1768	GAP1	Urea	150	0.16551	1.26	5.16	2.17	62.94	9825	65109	AIM17	Genic	74934	intergenic	Intergenic
ure_07_c2	ure_07	DGY1769	GAP1	Urea	250	0.134356	0.96	4.99	5.13	42.61	19334	55735	SNF6	Genic	75069	intergenic	Intergenic
ure_08_c1	ure_08	DGY1770	GAP1	Urea	150	0.0856961	1.14	1.03	2.4	66.28	N/A	N/A	N/A	N/A	N/A	N/A	N/A
ure_08_c2	ure_08	DGY1771	GAP1	Urea	250	0.0703665	0.95	0.96	5.46	28.36	N/A	N/A	N/A	N/A	N/A	N/A	N/A
ure_09_c1	ure_09	DGY1772	GAP1	Urea	250	0.102099	0.88	0.96	4.92	49.32	N/A	N/A	N/A	N/A	N/A	N/A	N/A
ure_ctrl01_c1	ure_ctrl01	DGY1752	N/A	Urea	150	0.185819	1.04	5.07	2.67	62.98	20215	61457	NPR3	Genic	81672	intergenic	LTR-adjacent
ure_ctrl01_c2	ure_ctrl01	DGY1753	N/A	Urea	250	0.12763	0.83	4.65	5.18	70.22	15523	63037	SPO11	Genic	78560	intergenic	Intergenic
ure_ctrl02_c1	ure_ctrl02	DGY1754	N/A	Urea	150	0.213033	0.97	1.21	4.68	46.33	N/A	N/A	N/A	N/A	N/A	N/A	N/A
ure_ctrl02_c2	ure_ctrl02	DGY1755	N/A	Urea	250	0.212954	0.9	5.03	4.88	49.94	32398	52485	RIM101	Genic	84883	YAP3	LTR-adjacent

## Sheet: Copy of Sheet1
Clone ID	Population ID	Lab collection ID	Reporter	Selection	Generation Isolated	Median fluorescence	RD based estimation of GAP1 copy#	Rounded	RD based estimation of DUR3 copy#	Copy# at rDNA	Size (KB)	Left Break	Left Gene	Left Gene Class	Right Break	Right Gene	Right Gene Class
gln_01_c1	gln_01	DGY1728	GAP1	Glutamine	150	0.296296			1	58.83		0	N/A	N/A	666816	N/A	N/A
gln_01_c2	gln_01	DGY1729	GAP1	Glutamine	150	0.339142	1.95	2	1.06	56.99	259207	407609	ATP7	Genic	666816	TEL11R	Telomere
gln_01_c3	gln_01	DGY1730	GAP1	Glutamine	250	0.378588	2.31	2	0.97	49.8	43295	510261	CAF4	LTR-adjacent	550181	TRM2	Genic
gln_01_c4	gln_01	DGY1731	GAP1	Glutamine	250	0.811651	4.37	4	0.93	47.9	140286	493127	BCH2	LTR-adjacent	630038	ESL2	Genic
gln_02_c1	gln_02	DGY1732	GAP1	Glutamine	150	0.23879			1.03	53.65		0	N/A	N/A	666816	N/A	N/A
gln_02_c2	gln_02	DGY1733	GAP1	Glutamine	150	0.226703			1.01	50.37		0	N/A	N/A	666816	N/A	N/A
gln_02_c3	gln_02	DGY1734	GAP1	Glutamine	250	0.553126	3.36	3	0.91	57.13	48189	471921	HEL1	Genic	516735	YKRCdelta12	LTR
gln_03_c1	gln_03	DGY1735	GAP1	Glutamine	150	0.532486	2.75	3	1	51.83	159799	479710	ALY1	Genic	639509	SKG1	Genic
gln_03_c2	gln_03	DGY1736	GAP1	Glutamine	250	0.576767	2.71	3	0.91	62.58	160609	474911	YKR018C	Genic	632145	PCK1	Genic
gln_04_c1	gln_04	DGY1737	GAP1	Glutamine	150	0.292917	2.34	2	0.9	68.98	22057	513870	YKRCdelta11	LTR	535927	DYN1	Genic
gln_04_c2	gln_04	DGY1738	GAP1	Glutamine	150	0.325818	2.35	2	1.13	68.79	28953	506964	DAL80	Genic	535917	DYN1	Genic
gln_04_c3	gln_04	DGY1739	GAP1	Glutamine	250	0.487854	2.68	3	1.03	47.65	169503	476540	IRS4	Genic	642668	intergenic	Intergenic
gln_05_c1	gln_05	DGY1740	GAP1	Glutamine	150	0.590247	4.05	4	0.98	58.11	31838	498572	SET3	Genic	530410	TRK2	Genic
gln_05_c2	gln_05	DGY1741	GAP1	Glutamine	250	0.730547	3.69	4	1.08	48.27	35513	498406	SET3	Genic	530544	intergenic	Intergenic
gln_06_c1	gln_06	DGY1742	GAP1	Glutamine	150	0.326988	1.43		1.06	50.07	168783	474638	YKR018C	Genic	643421	intergenic	Intergenic
gln_06_c2	gln_06	DGY1743	GAP1	Glutamine	250	0.450935	2.53	3	0.99	58.13	192779	440414	intergenic	Centromere	629818	ESL2	Genic
gln_07_c1	gln_07	DGY1744	GAP1	Glutamine	250	0.442193	2.78	3	0.97	45	177399	492532	BCH2	LTR-adjacent	666556	TEL11R	Telomere
gln_07_c2	gln_07	DGY1745	GAP1	Glutamine	250	0.504551	2.79	3	1.07	35.58	177671	492260	BCH2	LTR-adjacent	666556	TEL11R	Telomere
gln_08_c1	gln_08	DGY1746	GAP1	Glutamine	150	0.473094	3.09	3	1.04	56.4	81777	445879	OSH6	Centromere-adjacent	527656	intergenic	Intergenic
gln_08_c2	gln_08	DGY1747	GAP1	Glutamine	150	0.480675	2.7	3	0.96	53.91	83124	444522	PAP1	Centromere-adjacent	527646	intergenic	Intergenic
gln_08_c3	gln_08	DGY1748	GAP1	Glutamine	250	0.342008	2.63	3	0.95	49.6	86441	444522	PAP1	Centromere-adjacent	527588	intergenic	Intergenic
gln_09_c1	gln_09	DGY1749	GAP1	Glutamine	150	0.521186	2.9	3	1.08	57.52	57433	460069	TOF2	LTR-adjacent	517502	YKRCdelta12	LTR
gln_09_c2	gln_09	DGY1750	GAP1	Glutamine	150	0.308551	1.96	2	1.07	52.07	3037	513735	YKRCdelta11	LTR	516772	YKRCdelta12	LTR
gln_09_c3	gln_09	DGY1751	GAP1	Glutamine	250	0.460737	2.56	3	0.88	49.6	128477	485735	DBP7	LTR-adjacent	610837	PXL1	Genic
gln_ctrl01_c1	gln_ctrl01	DGY1723	N/A	Glutamine	150	0.164444	1.9	2	0.96	55.06	2839	513937	YKRCdelta11	LTR	516776	YKRCdelta12	LTR
gln_ctrl01_c2	gln_ctrl01	DGY1724	N/A	Glutamine	250	0.274704	2.49	2	0.75	70.22	5027	511796	YKRCdelta11	LTR	516823	YKRCdelta12	LTR
gln_ctrl02_c1	gln_ctrl02	DGY1725	N/A	Glutamine	150	0.290314	1.96	2	1.07	30.01	208035	458521	YKRCdelta8	LTR	666556	TEL11R	Telomere
gln_ctrl02_c2	gln_ctrl02	DGY1726	N/A	Glutamine	150	0.341971	2.81	3	0.97	51.57	156210	513721	YKRCdelta11	LTR	666556	TEL11R	Telomere
gln_ctrl02_c3	gln_ctrl02	DGY1727	N/A	Glutamine	250	0.3234	1.73	2	0.95	52.83	105131
							2.64692	2.76			2.21925e-05
ure_01_c1	ure_01	DGY1756	GAP1	Urea	150	0.153964	1.01	5	5.29	50.4	41948	43782	ECM29	Genic	85730	YHLWTau1(Ty4)&YHLWTy4-1	LTR
ure_01_c2	ure_01	DGY1757	GAP1	Urea	250	0.089492	0.93			49.66	N/A	N/A	N/A	N/A	N/A	N/A	N/A
ure_02_c1	ure_02	DGY1758	GAP1	Urea	150	0.163029	1.05	5	5.18	71.68	31385	62067	NPR3	Genic	93452	YHL008C	LTR-adjacent
ure_02_c2	ure_02	DGY1759	GAP1	Urea	250	0.144361	0.87	5	4.85	53.38	30530	61849	NPR3	Genic	92379	YHLWdelta2	LTR
ure_03_c1	ure_03	DGY1760	GAP1	Urea	150	0.098718	1.22			62.98	N/A	N/A	N/A	N/A	N/A	N/A	N/A
ure_03_c2	ure_03	DGY1761	GAP1	Urea	250	0.0714772	0.95			50.74	N/A	N/A	N/A	N/A	N/A	N/A	N/A
ure_04_c1	ure_04	DGY1762	GAP1	Urea	150	0.0830066	0.86			51.22	N/A	N/A	N/A	N/A	N/A	N/A	N/A
ure_04_c2	ure_04	DGY1763	GAP1	Urea	250	0.0629242	0.8			46.75	N/A	N/A	N/A	N/A	N/A	N/A	N/A
ure_05_c1	ure_05	DGY1764	GAP1	Urea	150	0.00200026	0	5	5.2	57.91	31187	55944	intergenic	Intergenic	87131	YHLWTau1(Ty4)&YHLWTy4-1	LTR
ure_05_c2	ure_05	DGY1765	GAP1	Urea	250	0.0904258	0.93			50.35	N/A	N/A	N/A	N/A	N/A	N/A	N/A
ure_06_c1	ure_06	DGY1766	GAP1	Urea	150	0.0929385	1.1			60.41	N/A	N/A	N/A	N/A	N/A	N/A	N/A
ure_06_c2	ure_06	DGY1767	GAP1	Urea	250	0.14876	0.89			50.36	N/A	N/A	N/A	N/A	N/A	N/A	N/A
ure_07_c1	ure_07	DGY1768	GAP1	Urea	150	0.16551	1.26	5	5.16	62.94	9825	65109	AIM17	Genic	74934	intergenic	Intergenic
ure_07_c2	ure_07	DGY1769	GAP1	Urea	250	0.134356	0.96	5	4.99	42.61	19334	55735	SNF6	Genic	75069	intergenic	Intergenic
ure_08_c1	ure_08	DGY1770	GAP1	Urea	150	0.0856961	1.14			66.28	N/A	N/A	N/A	N/A	N/A	N/A	N/A
ure_08_c2	ure_08	DGY1771	GAP1	Urea	250	0.0703665	0.95			28.36	N/A	N/A	N/A	N/A	N/A	N/A	N/A
ure_09_c1	ure_09	DGY1772	GAP1	Urea	250	0.102099	0.88			49.32	N/A	N/A	N/A	N/A	N/A	N/A	N/A
ure_ctrl01_c1	ure_ctrl01	DGY1752	N/A	Urea	150	0.185819	1.04	5	5.07	62.98	20215	61457	NPR3	Genic	81672	intergenic	LTR-adjacent
ure_ctrl01_c2	ure_ctrl01	DGY1753	N/A	Urea	250	0.12763	0.83	5	4.65	70.22	15523	63037	SPO11	Genic	78560	intergenic	Intergenic
ure_ctrl02_c1	ure_ctrl02	DGY1754	N/A	Urea	150	0.213033	0.97			46.33	N/A	N/A	N/A	N/A	N/A	N/A	N/A
ure_ctrl02_c2	ure_ctrl02	DGY1755	N/A	Urea	250	0.212954	0.9	5	5.03	49.94	32398	52485	RIM101	Genic	84883	YAP3	LTR-adjacent
								5	5.04667		25816.1
								4.02054e-17
