# Supplementary material for: Single-cell copy number variant detection reveals the dynamics and diversity of adaptation
Source: PLoS Biol. 2018 Dec 18;16(12):e3000069. doi: 10.1371/journal.pbio.3000069 (PMC6298651; doi:10.1371/journal.pbio.3000069)
Supplement: S5 Table — We compare all 3 CNV detection methods used in this study: breakpoint sequences determined through split read assembly and alignment, breakpoint identification using LUMPY, and CNV boundary classification using read depth and visual inspection. Left and right refers to breakpoint position relative to the location of GAP1 or DUR3 on the chromosome. A single event on either the left or right side can be represented by two or more nucleotide coordinates when a breakpoint is determined from split or discordant reads spanning a novel junction; see S2 Text. CNV, copy number variant. (XLSX) [file pbio.3000069.s022.xlsx]

## Sheet: Sheet1
Clone ID	Generation Isolated	Copy number estimation	Boundary	Split read assembly and alignment	LUMPY CNV detection	Read depth boundary	Breakpoint property	Inferred mechanism of CNV formation	Notes
gln_01_c1	150	2	Left	NA	NA	ChrXI aneuploidy	NA	ChrXI aneuploidy
			Right	NA	NA		NA
gln_01_c2	150	2	Left	XI: 405519	XI: 405519	XI: 407609	Inverted repeats	Chr XI segmental aneuploidy	PFGE shows two CEN11 bands, consistent with RD; possible neo-chromosome
			Right	XI: 648961	XI: 648922	XI: 666816	Inverted repeats
gln_01_c3	250	2	Left	XI: 510068-510153	XI: 510068-510109 XI: 510068-510205	XI: 510261	Inverted repeats	Unresolved
			Right	XI: 550168-550243	0	XI: 550181	Inverted repeats
gln_01_c4	250	4	Left	XI: 492958-493046	XI: 492958-493009; XI: 492970-493088	XI: 493127	Inverted repeats	Unresolved
			Right	XI: 630257- 630336	0	XI: 630038	Inverted repeats
gln_02_c1	150	1	Left	NA	NA	ChrXI aneuploidy	NA	ChrXI aneuploidy
			Right	NA	NA		NA
gln_02_c2	150	1	Left	NA	NA	ChrXI aneuploidy	NA	ChrXI aneuploidy
			Right	NA	NA		NA
gln_02_c3	250	3	Left	NA	0	XI: 471921		Unresolved
			Right	NA	0	XI: 516735	Break inside LTR
gln_03_c1	150	3	Left	XI: 479636-479715	XI: 479636-479685	XI: 479710	Inverted repeats	ODIRA
			Right	XI: 641471-641520	0	XI: 639509	Palindrome
gln_03_c2	250	3	Left	XI: 474767-474856	XI: 474767-474817 XI: 474789-474909	XI: 474911	Inverted repeats	ODIRA
			Right	XI: 632204-632437	0	XI: 632145	Inverted repeats
gln_04_c1	150	2	Left	NA	0	XI: 513870	Break inside LTR	Unresolved
			Right	NA	0	XI: 535927
gln_04_c2	150	2	Left	0	XI: 513527	XI: 506964	Break inside LTR	NAHR (between flanking LTRs)	Lumpy provides evidence for a hybrid LTR; Lumpy used to infer mechanism
			Right	0	XI: 517475	XI: 535917	Break inside LTR
gln_04_c3	250	3	Left	XI: 475449-475530	XI: 475449-475494	XI: 476540	Inverted repeats	ODIRA
			Right	XI: 643310-643404	0	XI: 642668	Inverted repeats
gln_05_c1	150	4	Left	0	0	XI: 498572		Unresolved
			Right	0	0	XI: 530410
gln_05_c2	250	4	Left	XI: 498246-498354	XI: 498246-498318; XI: 498245-498351	XI: 498406	Inverted repeats	Unresolved
			Right	XI: 530537-530596	0	XI: 530544	Inverted repeats
gln_06_c1	150	1	Left	0	XI: 475725-476965 XI: 476965-478205	XI: 474638		Unresolved	RD is increased by eye and Lumpy detects a breakpoint, but copy number is not increased; additional SV detected
			Right	0	0	XI: 643421
gln_06_c2	250	3	Left	0	XI: 447756-448199	XI: 440414	Break adjacent centromere	Unresolved
			Right	0	0	XI: 629818
gln_07_c1	250	3	Left	XI: 436094-508413	XI: 436093-508416 XI: 436094-508378	XI: 492532	Inverted repeats	Chr XI segmental aneuploidy	PFGE shows two CEN11 bands, consistent with RD; possible neo-chromosome
			Right	0	0	XI: 666556	Inverted repeats
gln_07_c2	250	3	Left	XI: 436094-508413	XI: 436093-508412; XI: 436094-508378	XI: 492260	Inverted repeats	Chr XI segmental aneuploidy	PFGE shows two CEN11 bands, consistent with RD; possible neo-chromosome
			Right	0	XI: 665362-665860	XI: 666556	Inverted repeats
gln_08_c1	150	3	Left	XI: 444438-444523	0	XI: 445879	Inverted repeats	ODIRA
			Right	XI: 527649-527730	0	XI: 527656	Inverted repeats
gln_08_c2	150	3	Left	XI: 444438-444518	0	XI: 444522	Inverted repeats	ODIRA
			Right	XI: 527649-527730	0	XI: 527646	Inverted repeats
gln_08_c3	250	3	Left	XI: 444438-444528	XI: 444438-444484; XI: 444452-444560	XI: 444522	Inverted repeats	ODIRA
			Right	XI: 527650-527730	0	XI: 527588	Inverted repeats
gln_09_c1	150	3	Left	0	0	XI: 460069	Break adjacent LTR	Unresolved
			Right	0	0	XI: 517502	Break inside LTR
gln_09_c2	150	2	Left	0	XI: 513604	XI: 513735	Break inside LTR	NAHR (between flanking LTRs)	Lumpy provides evidence for a hybrid LTR; Lumpy used to infer mechanism
			Right	0	XI: 517515	XI: 516772	Break inside LTR
gln_09_c3	250	3	Left	0	0	XI: 485735	Break adjacent LTR	Unresolved
			Right	0	0	XI: 610837
gln_ctrl01_c1	150	2	Left	0	0	XI: 513937	Break inside LTR	NAHR (between flanking LTRs)
			Right	0	0	XI: 516776	Break inside LTR
gln_ctrl02_c1	150	2	Left	0	ChrXI: 513641-ChrVII: 541652	XI: 511796	Break maps to other chromosome	Translocation	PFGE supports non-reciprocal translocation to chromosome VII
			Right	0	ChrXI:513912-ChrXII:391076	XI: 516823	Break maps to other chromosome
gln_ctrl02_c2	150	3	Left	0	0	XI: 458521	Break maps to other chromosome	Translocation	PFGE supports non-reciprocal translocation to chromosome XV
			Right	0	ChrXI: 578767-ChrXV: 664807; ChrXI: 578805-ChrXV: 664807	XI: 666556	Break maps to other chromosome
gln_ctrl02_c3	250	2	Left	0	0	XI: 513721	Break inside LTR	NAHR	PFGE suggests non-reciprocal translocation
			Right	0	0	XI: 666556	Break at telomere
ure_01_c1	150	5	Left	ChrVIII: 43630-43709	ChrVIII: 43630-43698	ChrVIII: 43782	Inverted repeats	ODIRA
			Right	0	0	ChVIII: 85730	Break inside LTR
ure_02_c1	150	5	Left	0	0	ChrVIII: 62067		Unresolved
			Right	0	0	ChrVIII: 93452	Break adjacent LTR
ure_02_c2	250	5	Left	ChrVIII: 61808-61895	ChrVIII: 61808-61849	ChrVIII: 61849	Inverted repeats	ODIRA
			Right	0	0	ChrVIII: 92379
ure_05_c1 - DUR3 AMP	150	5	Left	ChrVIII: 55944-56109	ChrVIII: 55943-56069	ChrVIII: 55944	Inverted repeats	ODIRA
			Right	0	0	ChrVIII: 87131	Break inside LTR
ure_05_c1 - GAP1 DEL	150	0	Left	0	NA	Visual inspection	Break inside LTR	NAHR	PFGE confirms deletion
			Right	0	NA	Visual inspection	Break inside LTR
ure_07_c1	150	5	Left	ChrVIII: 65096-65229	ChrVIII: 65095-65196; ChrVIII: 65136-65258	ChrVIII: 65109	Inverted repeats	ODIRA
			Right	0	0	ChrVIII: 74934
ure_07_c2	250	5	Left	ChrVIII: 55645-55730	ChrVIIII: 55645-55695; ChrVIII: 55645-55714	ChrVIII: 55735	Inverted repeats	ODIRA
			Right	ChrVIII: 75051-75127	0	ChrVIII: 75069	Inverted repeats
ure_ctrl01_c1	150	5	Left	ChrVIII: 61389-61494	ChrVIII: 61389-61457; ChrVIII: 61398-61499	ChrVIII: 61457	Inverted repeats	ODIRA
			Right	0	0	ChrVIII: 81672	Break adjacent LTR
ure_ctrl01_c2	250	5	Left	ChrVIII: 62851-63010	ChrVIII: 62851-62972	ChrVIII: 63037	Inverted repeats	ODIRA
			Right	0	0	ChrVIII: 78560
ure_ctrl02_c2	250	5	Left	ChrVIII: 52419-52519	ChrVIII: 52419-52495	ChrVIII: 52485	Inverted repeats	ODIRA
			Right	ChrVIII: 84838 - 84912	0	ChrVIII: 84883	Inverted repeats
