# Supplementary material for: Single-cell copy number variant detection reveals the dynamics and diversity of adaptation
Source: PLoS Biol. 2018 Dec 18;16(12):e3000069. doi: 10.1371/journal.pbio.3000069 (PMC6298651; doi:10.1371/journal.pbio.3000069)
Supplement: S6 Table — Data and code used to generate this table can be accessed in OSF: https://osf.io/fxhze/. BND, breakend; CNV, copy number variant; RD, read depth. (XLSX) [file pbio.3000069.s023.xlsx]

## Sheet: Glutamine-limited populations
POPULATION	GEN ISOLATED	RD COPY# GAP1	CNV @ GAP1	Notes	LUMPY		PINDEL		SvABA
					BND Coordinates	Duplication	BND Coordinates	Duplication	BND Coordinates	Duplication
gln_01	150	1.77	ChrXI aneuploidy		NA	NA	NA	NA	NA	NA
gln_01	250	2.28	yes		ChrXI: 502943, 507365	0	0	0	0	0
gln_02	150	2.01	yes		0	0	0	0	0	0
gln_02	250	3.79	yes		ChrXI: 510068, 510109	0	0	0	0	0
gln_03	150	3.46	yes		0	0	0	0	0	0
gln_03	250	3.03	yes		ChrXI: 436868, 442600; ChrXI: 474767, 474817	0	0	0	0	0
gln_04	150	2.39	yes		ChrXI: 513527, 520791	1	0	0	0	0
gln_04	250	2.84	yes		ChrXI: 475449, 475494	0	0	0	0	0
gln_05	150	2.22	yes	Potential translocation to ChrVII	ChrVII: 178796, ChrXI: 601245	0	0	0	0	0
gln_05	250	3.94	yes	Potential translocation to ChrVII	ChrXI: 447225, 447265; ChrXI: 498246, 498318; ChrVII: 178796, ChrXI: 601245	0	0	0	0	0
gln_06	150	2.6	yes	HOMSEQ=AAAAGAGT	ChrXI: 401518, 468970; ChrXI: 475725, 476955	0	0	0	ChrXI: 401518, 468970	0
gln_06	250	3.61	yes		0	0	0	0	0	0
gln_07	150	1.67	??		0	0	0	0	0	0
gln_07	250	3.57	yes	HOMSEQ=GTCCACCA	ChrXI: 436094, 508378	0	0	0	ChrXI: 436094, 508378	0
gln_08	150	2.8	yes		0	0	0	0	0	0
gln_08	250	2.39	yes		0	0	0	0	0	0
gln_09	150	1.79	yes	Novel seq generated	ChrXI: 513527, 520873	1	ChrXI: 513596, 520893	1	ChrXI: 669984, 670235	0
gln_09	250	2.93	yes	HOMSEQ=GAATCAGAC; Potential translocation to ChrII; Inversion detected	ChrXI: 616496, 616867 (INV); ChrXI: 517319, ChrII: 473949	INV	0	0	ChrXI: 616496, 616867	0
gln_ctrl01	150	2.73	yes		0	0	0	0	0	0
gln_ctrl01	250	2.84	yes		0	0	0	0	0	0
gln_ctrl02	150	2.74	yes		0	0	0	0	0	0
gln_ctrl02	250	3.33	yes		0	0	0	0	0	0

## Sheet: Urea-limited populations
POPULATION	GEN ISOLATED	RD COPY# DUR3	RD COPY# GAP1	CNV @ GAP1	CNV @ DUR3	Notes	LUMPY		PINDEL		SvABA
							BND Coordinates	Duplication	BND Coordinates	Duplication	BND Coordinates	Duplication
ure_ctrl01	150	6.37	0.78	NA	yes		ChrVIII: 61389-61453; ChrVIII: 61411-61552; ChrVIII: 62851-62977	0	0	0	0	0
ure_ctrl01	250	6.62	0.88	NA	yes	HOMSEQ=TTTTTG	ChrVIII: 61389-61453; ChrVIII: 62851-62972	0	0	0	ChrVIII: 62851-62972	0
ure_ctrl02	150	3.98	1.1	NA	yes		ChrVIII: 61448-61513	0	0	0	0	0
ure_ctrl02	250	5.42	0.94	NA	yes		ChrVIII: 52419-52486; ChrVIII: 61448-61517; ChrVIII: 61459-61613	0	0	0	0	0
ure_01	150	6.37	0.74	NA	yes		ChrVIII: 43630-43712; ChrVIII: 55426-55483	0	ChrVIII: 55425-55513	0	0	0
ure_01	250	6.45	0.93	NA	yes		ChrVIII: 55426-55483; ChrVIII: 55426-55501	0	0	0	0	0
ure_02	150	5.2	0.93	NA	yes	ChrIII aneuploidy	ChrVIII: 61808-61913	0	0	0	0	0
ure_02	250	5.87	0.92	NA	yes	ChrIII aneuploidy	ChrVIII: 61808-61849; ChrVIII: 61808-61889	0	0	0	0	0
ure_03	150	1.35	1.09	NA	no		NA	NA	NA	NA	NA	NA
ure_03	250	1.6	0.94	NA	??	HOMSEQ=GTCAA	0	0	ChrVIII: 99450-99542	0	ChrVIII: 99542-99668	0
ure_04	150	1.59	0.88	NA	??		ChrVIII: 51447-51539	0	0	0	0	0
ure_04	250	1.9	0.99	NA	yes		0	0	0	0	0	0
ure_05	150	6.42	0.15	yes, deletion	yes	HOMSEQ=AGACCCT; ACAG	ChrVIII: 40325-40596; ChrVIII: 51441-51520; ChrVIII: 55944-56069	0	ChrVIII: 79990-80049	0	ChrVIII: 55944-56069	0
ure_05	250	6.15	0.24	yes, deletion	yes		ChrVIII: 40325-40592	0	0	0	0	0
ure_06	150	1.13	1.2	NA	no		NA	NA	NA	NA	NA	NA
ure_06	250	3.44	0.75	NA	yes	HOMSEQ=TTGTCCA; Evidence for a GAP1 translocation to ChrII?	ChrVIII: 40325-40592; ChrVIII: 55426-55483; ChrVIII: 55944-56073	0	0	0	ChrVIII: 40325-40592	0
ure_07	150	5.21	1.07	NA	yes		ChrVIII: 55645-55697; ChrVIII: 65096-65192	0	0	0	0	0
ure_07	250	5.67	1.07	NA	yes		ChrVIII: 55645-55695	0	0	0	0	0
ure_08	150	1.53	0.98	NA	??	HOMSEQ=CCCC	ChrVIII: 69910-70416	0			ChrVIII: 69910-70416	0
ure_08	250	2.04	0.95	NA	yes	HOMSEQ=CCCC	ChrVIII: 69910-70416	0	ChrVIII:70888-70949	0	ChrVIII:69910-70416	0
ure_09	150	1.3	0.89	NA	no		NA	NA	NA	NA	NA	NA
ure_09	250	1.09	0.96	NA	no		NA	NA	NA	NA	NA	NA
