# Supplementary material for: Single-cell copy number variant detection reveals the dynamics and diversity of adaptation
Source: PLoS Biol. 2018 Dec 18;16(12):e3000069. doi: 10.1371/journal.pbio.3000069 (PMC6298651; doi:10.1371/journal.pbio.3000069)
Supplement: S7 Table — (XLSX) [file pbio.3000069.s024.xlsx]

## Sheet: Sheet1
Clone ID	Generation Isolated	Copy Number Estimation	Boundary	Split Read Assembly and Alignment	Length of Inverted repeat	Distance between inverted repeats (not including repeat length)	Notes
Gln_06_c1	150	NA	Left	II: 98604 - 98655	18	NA	Translocation
			Right	X: 714609 - 714646
Gln_ctrl02_c2	150	3	Left	V: 419213 - 419285	9	20	CNV
			Right	V: 441599 - 441685	Identified by Read Depth
Ure_02_c1	150	0	Left	XIII: 817899 - 817941	11	211	Deletion
			Right	XII: 818036 - 818078
