# Supplementary material for: Single-cell copy number variant detection reveals the dynamics and diversity of adaptation
Source: PLoS Biol. 2018 Dec 18;16(12):e3000069. doi: 10.1371/journal.pbio.3000069 (PMC6298651; doi:10.1371/journal.pbio.3000069)
Supplement: S8 Table — (XLSX) [file pbio.3000069.s025.xlsx]

## Sheet: Sheet1
Clone ID	Chromosome	Start	Stop	Median Read Depth
ure_03_c1	IV	525797	526174	1.59
ure_03_c1	IV	600904	601710	1.42
ure_03_c1	XII	489167	489974	1.67
ure_03_c1	XII	489417	489974	1.73
ure_03_c1	XV	23133	23591	1.36
ure_03_c1	XVI	858471	858898	1.32
ure_07_c1	IV	601262	601794	1.4
ure_07_c1	VII	273113	273809	1.54
ure_07_c1	VIII	74320	75056	4.87
ure_07_c1	VIII	65141	65865	5.32
ure_07_c1	X	399713	400307	1.66
ure_07_c1	XV	22823	23436	1.38
ure_ctrl02_c1	II	227784	228198	1.99
ure_04_c1	IV	1212650	1213066	1.49
ure_04_c1	XII	451084	451835	1.89
ure_04_c1	XIII	191687	192283	1.96
ure_08_c1	IV	601071	601598	1.39
ure_08_c1	V	568136	568731	1.51
ure_01_c1	VIII	43656	44674	3.7
ure_01_c1	VIII	84750	85510	3.68
ure_05_c1	VIII	55963	56448	4.8
ure_05_c1	VIII	84741	85198	3.51
ure_05_c1	XII	490018	490394	1.25
ure_05_c1	XIV	518060	518541	1.62
ure_02_c1	VI	105202	105851	2.04
ure_02_c1	VIII	61850	62357	3.42
ure_02_c1	VIII	84772	85198	3.55
ure_02_c1	XII	451841	452469	1.32
ure_02_c1	XII	489215	490418	1.5
ure_02_c1	XII	489417	490418	1.53
ure_02_c1	XV	114740	115198	1.53
ure_06_c1	XV	23388	23858	1.43
ure_ctrl01_c1	VIII	61437	62439	4.16
ure_ctrl01_c1	VIII	80706	81720	4.43
gln_04_c1	XII	451813	452678	1.42
gln_04_c1	XII	489857	490418	1.54
gln_04_c1	XIV	33442	34202	1.64
gln_04_c1	XV	22759	23458	1.47
gln_04_c1	XV	114819	115267	1.52
gln_04_c1	XV	114819	115610	1.43
gln_04_c2	IV	758651	759530	1.42
gln_04_c2	XII	489134	490475	1.41
gln_04_c2	XII	489417	490475	1.41
gln_08_c1	V	431802	432794	2.6
gln_08_c1	XI	444995	445491	2.91
gln_08_c2	XI	444484	445491	2.61
gln_08_c2	XI	527091	527657	2.08
gln_01_c2	XI	645190	646938	1.85
gln_05_c1	XI	498478	499476	2.25
gln_05_c1	XI	529507	530477	2.54
gln_02_c2	XI	658817	660264	1.46
gln_06_c1	II	97610	98614	1.78
gln_06_c1	XI	623349	623748	1.9
gln_03_c1	XI	479700	480704	2.57
gln_03_c1	XI	640116	641488	2.66
gln_ctrl02_c2	V	419261	420245	2.83
gln_ctrl02_c2	V	440620	441612	3.13
gln_ctrl02_c2	X	542587	543587	2.23
gln_ctrl02_c2	XI	458445	459505	2.65
ure_07_c2	IV	671	1177	1.52
ure_07_c2	IV	671	1159	1.56
ure_07_c2	IV	1523985	1524491	1.47
ure_07_c2	VI	5515	5959	1.49
ure_07_c2	VIII	55676	56704	4.93
ure_07_c2	VIII	74067	75096	4.93
ure_07_c2	VIII	211942	212364	1.83
ure_07_c2	IX	196585	197049	1.51
ure_04_c2	IV	998315	998769	1.52
ure_04_c2	IV	519981	520845	1.81
ure_04_c2	V	449279	449771	2.09
ure_04_c2	VI	5290	5849	1.82
ure_04_c2	VII	931266	932040	1.88
ure_04_c2	VIII	211944	213289	1.8
ure_04_c2	XI	667	1112	1.67
ure_04_c2	XII	451209	451863	1.84
ure_04_c2	XII	467902	468490	1.33
ure_04_c2	XIII	179440	180071	2.24
ure_08_c2	IV	977099	977547	1.41
ure_08_c2	V	353163	353550	1.56
ure_08_c2	VI	5229	6078	1.54
ure_08_c2	VII	931540	932423	1.98
ure_08_c2	VIII	216119	216592	1.55
ure_08_c2	VIII	212699	213290	1.39
ure_08_c2	IX	196420	197290	1.75
ure_08_c2	XV	602354	602731	1.6
ure_08_c2	XVI	866505	867331	1.4
ure_01_c2	IV	883	1345	1.51
ure_01_c2	V	454839	455398	1.61
ure_01_c2	VIII	211996	212425	2.24
ure_01_c2	IX	20952	21599	1.45
ure_05_c2	VIII	211957	212481	1.9
ure_02_c2	III	313270	315270	2.05
ure_06_c2	II	258463	258872	1.55
ure_06_c2	III	169193	169824	1.7
ure_06_c2	IV	440660	441403	1.6
ure_06_c2	VII	1083350	1083882	1.82
ure_06_c2	VII	807695	808114	1.5
ure_06_c2	VII	823280	823684	1.67
ure_06_c2	VIII	211948	212468	2
ure_06_c2	VIII	215228	215799	1.64
ure_06_c2	XII	451418	451852	1.74
ure_06_c2	XII	468087	468767	1.25
ure_ctrl01_c2	IV	977405	977825	1.3
ure_ctrl01_c2	VII	534021	534542	1.52
ure_ctrl01_c2	VIII	62886	63956	4.3
ure_ctrl01_c2	VIII	77667	78912	4.72
ure_ctrl01_c2	VIII	212201	212589	1.83
ure_ctrl01_c2	XII	451365	452433	1.42
ure_ctrl01_c2	XII	467902	468897	1.6
ure_ctrl01_c2	XIV	515380	515773	1.46
ure_ctrl01_c2	XV	594389	594897	2.12
ure_ctrl01_c2	XVI	844021	844599	1.69
ure_06_c2	XVI	810608	811080	1.65
gln_04_c3	XI	475529	477015	2.24
gln_08_c3	I	172945	173363	1.32
gln_08_c3	V	431564	432675	3.28
gln_08_c3	VII	535067	535634	1.72
gln_08_c3	VIII	215249	215665	1.62
gln_08_c3	XI	444476	445509	2.93
gln_08_c3	XI	526665	527668	2.22
gln_01_c3	VI	54604	55418	1.74
gln_01_c3	XI	510132	511125	2.43
gln_01_c3	XI	549170	550210	2.51
gln_01_c4	VI	54671	55075	2.56
gln_01_c4	VI	55165	55658	2.03
gln_01_c4	XI	492965	494021	4.64
gln_01_c4	XI	629180	630357	2.8
gln_05_c2	VI	54600	55200	2.26
gln_05_c2	VI	54957	55664	2.04
gln_05_c2	XI	498333	499387	2.95
gln_05_c2	XI	529545	530569	2.54
gln_09_c3	VI	54563	54997	1.85
gln_09_c3	XI	485762	486735	2.77
gln_09_c3	XI	608484	610484	2.01
gln_02_c3	II	808077	808549	1.56
gln_02_c3	V	431193	431863	2.1
gln_02_c3	VIII	211706	212430	1.88
gln_02_c3	XI	462143	463522	2.2
gln_02_c3	XI	652048	654048	2.44
gln_02_c3	XII	451414	452447	1.39
gln_02_c3	XII	467905	468905	1.44
gln_02_c3	XIV	515586	515979	1.48
gln_06_c2	IV	1205503	1205957	1.41
gln_06_c2	VII	534863	535345	1.67
gln_06_c2	VIII	211957	212744	1.89
gln_02_c3	XI	518288	518727	1.72
gln_ctrl01_c2	XII	489974	490451	1.53
gln_03_c2	XI	631055	632366	2.53
gln_03_c2	XI	474831	475826	2.45
gln_07_c1	IV	1360	1749	1.36
gln_07_c1	XI	501511	502758	1.92
gln_07_c2	XI	501953	502578	1.88
