# Supplementary material for: Single-cell copy number variant detection reveals the dynamics and diversity of adaptation
Source: PLoS Biol. 2018 Dec 18;16(12):e3000069. doi: 10.1371/journal.pbio.3000069 (PMC6298651; doi:10.1371/journal.pbio.3000069)
Supplement: S9 Table — If an SNV was identified at both time points, we indicated the trend: increases in frequency, decreases in frequency, or frequency remaining steady. SNVs present at frequencies greater than 0.05 are reported. CNV, copy number variant; SNV, single-nucleotide variant. (XLSX) [file pbio.3000069.s026.xlsx]

## Sheet: Glutamine-limited
Population	Chromosome	Coordinate	Reference	Mutation	Locus	Gene	Effect	Trend	Generation 150	Generation 250
gln_03	ChrI	39297	C	CTGTTGGAAT	YAL056W	GPB2	conservative_inframe_insertion	-	0	0.441176
gln_03	ChrI	39299	G	GAAATCAACTATCATCTACTAA	YAL056W	GPB2	disruptive_inframe_insertion	-	0	0.457143
gln_ctrl01	ChrV	40585	G	T	YEL060C	PRB1	missense_variant	increase	0.193548	0.227273
gln_05	ChrXIV	56823	C	A	YNL307C	MCK1	stop_gained	-	0	0.5
gln_04	ChrXIV	56987	G	A	YNL307C	MCK1	missense_variant	-	0	0.333333
gln_05	ChrXIV	57171	C	A	YNL307C	MCK1	stop_gained	-	0	0.104167
gln_01	ChrXIV	101688	A	G	YNL284C-B		missense_variant	-	0.216216	0
gln_ctrl01	ChrIX	106291	G	T	YIL129C	TAO3	stop_gained	-	0	0.111111
gln_02	ChrIX	106373	C	G	YIL129C	TAO3	missense_variant	-	0	0.918367
gln_06	ChrIX	110170	C	G	YIL129C	TAO3	missense_variant	-	0	1
gln_05	ChrIV	123998	C	G	YDL188C	PPH22	missense_variant	-	0.265306	0
gln_ctrl01	ChrII	171166	A	G			non-coding	-	0	0.326923
gln_04	ChrXIII	181934	T	TC	YML046W	PRP39	frameshift_variant	-	0.291667	0
gln_05	ChrXV	185936	C	T	YOL077C	BRX1	missense_variant	-	0	0.62963
gln_08	ChrIII	263653	A	G	YCR086W	CSM1	missense_variant	-	0	0.12766
gln_ctrl01	ChrXIV	312197	T	A	YNL172W	APC1	missense_variant	-	0	0.347826
gln_ctrl01	ChrXIV	312198	A	T	YNL172W	APC1	synonymous_variant	-	0	0.347826
gln_ctrl02	ChrVIII	342363	C	T	YHR117W	TOM71	synonymous_variant	-	0.142857	0
gln_09	ChrXII	366141	A	AACTATCATCT			non-coding	-	0	0.178571
gln_06	ChrV	431812	T	C			non-coding	-	0.098039	0
gln_09	ChrXI	520896	T	C			non-coding	-	0.275862	0
gln_03	ChrX	524177	T	TGAGAAATGGGTGAATGTTG			non-coding	-	0	0.416667
gln_03	ChrX	526863	A	G			non-coding	-	0	0.214286
gln_ctrl01	ChrXIV	528803	C	A	YNL054W	VAC7	missense_variant	-	0	0.372093
gln_ctrl01	ChrXIII	566165	T	G	YMR154C	RIM13	missense_variant	increase	0.119403	0.490566
gln_09	ChrXI	616867	C	CAAGTTCCGACGAATCTACA	YKR092C	SRP40	frameshift_variant	-	0	0.090909
gln_ctrl01	ChrXI	634142	G	GCCTATCCATAATGTTAA			non-coding	-	0.0625	0
gln_07	ChrX	639560	C	A			non-coding	-	0.176471	0
gln_05	ChrIV	680571	GGCAACTTCTTTGAAGTTCTTAGACAGCAGTGGTAACGCT	G	YDR113C	PDS1	disruptive_inframe_deletion	-	0.145833	0
gln_09	ChrXIV	680764	C	T	YNR031C	SSK2	stop_gained	-	0	0.179487
gln_01	ChrX	701746	TCACA	TCA			non-coding	-	0.071429	0
gln_03	ChrX	721282	CAGATACACTTTATGAAATAGTGGTG	C	YJR152W	DAL5	stop_lost&splice_region_variant&conservative_inframe_deletion	-	0	0.75
gln_07	ChrXII	800525	A	G	YLR336C	SGD1	synonymous_variant	-	0.625	0
gln_09	ChrXVI	856226	G	T	YPR158C-D		missense_variant	decrease	0.140351	0.131579
gln_02	ChrVII	870307	C	T	YGR187C	HGH1	synonymous_variant	-	0	0.053763
gln_01	ChrXVI	887933	ATTT	A			non-coding	-	0.208333	0
gln_ctrl02	ChrXVI	889765	C	A	YPR175W	DPB2	missense_variant	-	0	0.25
gln_08	ChrXII	893796	C	T	YLR386W	VAC14	stop_gained	-	0	0.875
gln_04	ChrXII	895796	T	G	YLR386W	VAC14	missense_variant	increase	0.277778	0.56
gln_04	ChrXVI	940201	T	C	YPR201W	ARR3	missense_variant	increase	0.272727	0.475
gln_06	ChrIV	987615	C	T	YDR261C-D		synonymous_variant	-	0.131579	0
gln_07	ChrXV	998503	C	A	YOR353C	SOG2	missense_variant	-	0	0.416667
gln_05	ChrXV	998514	G	A	YOR353C	SOG2	missense_variant	-	0	0.107143
gln_05	ChrXV	998515	T	G	YOR353C	SOG2	missense_variant	-	0	0.107143
gln_08	ChrVII	1001550	C	G	YGR254W	ENO1	missense_variant	-	0	0.944444
gln_ctrl01	ChrIV	1250033	C	T			non-coding	-	0	0.347826
gln_03	ChrIV	1369065	T	A	YDR456W	NHX1	synonymous_variant	-	0	0.487805
gln_ctrl02	ChrIV	1469417	C	T	YDR510W	SMT3	synonymous_variant	-	0.102941	0

## Sheet: Urea-limited
Population	Chromosome	Coordinate	Reference	Mutation	Locus	Gene	Effect	Mode	Generation 150 frequency	Generation 250 frequency
ure_07	ChrII	29171	T	G			non-coding	-	0.222222	0
ure_02	ChrII	474184	G	GGGCCCGTT			non-coding	-	0	0.206897
ure_02	ChrII	474186	A	ACCTGCATTAATGAATCGGCCAAC			non-coding	-	0	0.206897
ure_09	ChrII	650261	C	T			non-coding	-	0.0625	0
ure_ctrl01	ChrIV	1075702	T	TTGTTGGAATAAAAATC			non-coding	increase	0.192308	0.461538
ure_ctrl01	ChrIV	1075704	A	ACTATCGTCT			non-coding	-	0	0.466667
ure_06	ChrIV	699489	G	T			non-coding	-	0.416667	0
ure_03	ChrIV	878311	A	T			non-coding	-	0	0.150943
ure_08	ChrIX	301316	G	T			non-coding	-	0	0.30303
ure_06	ChrIX	386893	T	G			non-coding	-	0.4	0
ure_03	ChrVII	995491	C	T			non-coding	-	0	0.205128
ure_07	ChrVIII	75089	T	C			non-coding	-	0	0.382353
ure_ctrl02	ChrX	381062	C	A			non-coding	-	0	0.1
ure_03	ChrXI	645886	G	A			non-coding	-	0	0.472222
ure_04	ChrXII	1071573	ATT	A			non-coding	-	0	0.458333
ure_01	ChrXV	804653	G	A			non-coding	-	0.139535	0
ure_01	ChrXV	804654	G	T			non-coding	-	0.139535	0
ure_03	MT	31752	A	C	Mito		Mito	-	0	0.117647
ure_06	MT	70516	C	CG	Mito		Mito	-	0	0.071429
ure_08	ChrIII	123621	G	A	tP(AGG)C	SUF2	missense_variant	-	0	0.086207
ure_03	ChrVII	736363	C	A	tR(UCU)G3		synonymous_variant	-	0	0.128205
ure_03	ChrI	75684	G	A	YAL036C	RBG1	missense_variant	-	0	0.145833
ure_08	ChrII	464864	C	A	YBR112C	CYC8	missense_variant	decrease	0.73913	0.714286
ure_ctrl02	ChrII	464874	C	T	YBR112C	CYC8	stop_gained	-	0.195122	0
ure_03	ChrII	485005	C	A	YBR123C	TFC1	missense_variant	-	0	0.222222
ure_09	ChrII	501311	C	G	YBR132C	AGP2	synonymous_variant	-	0	0.116279
ure_06	ChrII	517577	C	A	YBR140C	IRA1	stop_gained	decrease	0.473684	0.113636
ure_06	ChrII	520564	G	T	YBR140C	IRA1	stop_gained	-	0.184211	0
ure_07	ChrII	560786	C	G	YBR160W	CDC28	missense_variant	-	0.113636	0
ure_07	ChrII	640992	C	T	YBR208C	DUR1,2	missense_variant	increase	0.863636	1
ure_02	ChrII	641255	G	T	YBR208C	DUR1,2	missense_variant	increase	0.851852	1
ure_ctrl01	ChrII	641261	C	A	YBR208C	DUR1,2	missense_variant	-	0.361702	0
ure_ctrl02	ChrII	641577	G	T	YBR208C	DUR1,2	missense_variant	increase	0.551724	0.552632
ure_ctrl02	ChrII	641614	C	A	YBR208C	DUR1,2	missense_variant	-	0	0.136364
ure_05	ChrII	641646	G	T	YBR208C	DUR1,2	missense_variant	-	0.166667	0
ure_05	ChrII	641655	C	T	YBR208C	DUR1,2	missense_variant	-	0.333333	0
ure_01	ChrII	641775	C	T	YBR208C	DUR1,2	missense_variant	-	0.423077	0
ure_08	ChrII	641775	C	G	YBR208C	DUR1,2	missense_variant	increase	0.131579	0.222222
ure_01	ChrII	641786	C	T	YBR208C	DUR1,2	missense_variant	increase	0.354839	0.75
ure_01	ChrII	641808	C	A	YBR208C	DUR1,2	missense_variant	-	0	0.106061
ure_05	ChrII	641808	C	A	YBR208C	DUR1,2	missense_variant	-	0	0.636364
ure_06	ChrII	641808	C	A	YBR208C	DUR1,2	missense_variant	-	0	0.142857
ure_ctrl01	ChrII	641876	G	T	YBR208C	DUR1,2	missense_variant	-	0	0.789474
ure_09	ChrIII	261369	C	G	YCR084C	TUP1	missense_variant	-	0.14	0
ure_ctrl02	ChrIII	275968	C	A	YCR091W	KIN82	missense_variant	-	0	0.122807
ure_ctrl01	ChrIV	306419	G	A	YDL084W	SUB2	missense_variant	decrease	0.948718	0.916667
ure_09	ChrIV	18021	A	G	YDL243C	AAD4	synonymous_variant	increase	0.947368	1
ure_02	ChrIV	638786	A	G	YDR096W	GIS1	missense_variant	-	0	0.315789
ure_03	ChrIV	708300	A	G	YDR127W	ARO1	missense_variant	-	0	0.26087
ure_09	ChrV	143682	A	AC	YEL007W	MIT1	frameshift_variant	increase	0.685039	1
ure_01	ChrV	297500	G	T	YER069W	ARG5,6	synonymous_variant	-	0	0.296296
ure_01	ChrVI	153745	T	C	YFR004W	RPN11	missense_variant	-	0	0.147059
ure_02	ChrVI	185625	A	G	YFR019W	FAB1	missense_variant	-	0	0.171429
ure_02	ChrVIII	94017	G	C	YHL008C		missense_variant	-	0	0.21875
ure_01	ChrVIII	77470	T	TCTATTTAATTGTATAGTTTGA	YHL013C	OTU2	stop_gained&conservative_inframe_insertion	-	0.057269	0
ure_ctrl02	ChrVIII	77084	T	TCTCAAGGCCATGGTTTGGG	YHL014C	YLF2	frameshift_variant	increase	0.108108	0.108844
ure_03	ChrVIII	200717	A	G	YHR047C	AAP1	synonymous_variant	-	0	0.289474
ure_03	ChrX	53524	G	A	YJL203W	PRP21	missense_variant	-	0	0.148148
ure_02	ChrXI	470697	G	A	YKR016W	MIC60	synonymous_variant	increase	0.916667	0.941176
ure_ctrl02	ChrXII	391077	T	TCTGGATGGCGGCGTTAGTA	YLR122C		frameshift_variant	-	0	0.882353
ure_01	ChrXII	895249	C	A	YLR386W	VAC14	missense_variant	-	0	0.769231
ure_09	ChrXIII	872190	C	T	YMR302C	YME2	missense_variant	increase	0.265306	1
ure_03	ChrXIV	207487	C	A	YNL236W	SIN4	stop_gained	decrease	0.466667	0.268293
ure_05	ChrXV	118050	CT	C	YOL103W-A		frameshift_variant	-	0.087591	0
ure_04	ChrXV	615260	T	A	YOR151C	RPB2	missense_variant	-	0	0.47619
ure_ctrl02	ChrXV	822924	GTGTTGTTGTTGTTGTTGTTGTTGT	G	YOR267C	HRK1	disruptive_inframe_deletion	-	0	0.647059
ure_ctrl02	ChrXV	998514	G	A	YOR353C	SOG2	missense_variant	-	0	0.340426
ure_01	ChrXV	332574	T	C	YPL115C	BEM3	synonymous_variant	-	0	0.689655
ure_06	ChrXV	332574	T	C	YPL115C	BEM3	synonymous_variant	-	0	0.166667

## Sheet: Glucose-limited
Population	Chromosome	Coordinate	Reference	Mutation	Locus	Gene	Effect	Mode	Generation 150	Generation 250
glu_01	ChrI	2855	T	G			non-coding	decrease	0.894737	0.863636
glu_01	ChrII	102	G	A			non-coding	increase	0.384615	0.60241
glu_01	ChrIII	247919	T	C			non-coding	-	0	0.18
glu_02	ChrIII	83121	G	C			non-coding	-	0	0.225806
glu_01	ChrIV	700190	C	A			non-coding	-	0.352941	0
glu_02	ChrVI	174041	A	T			non-coding	-	0	0.352941
glu_08	ChrXVI	254796	G	C			non-coding	increase	0.388889	1
glu_02	ChrI	63470	G	T	YAL041W	CDC24	missense_variant	steady	1	1
glu_07	ChrII	163357	A	C	YBL030C	PET9	missense_variant	increase	0.777778	0.923077
glu_06	ChrII	111891	G	A	YBL058W	SHP1	missense_variant	-	0	0.151515
glu_08	ChrII	447711	G	A	YBR103W	SIF2	start_lost	-	0	0.978723
glu_02	ChrII	504131	C	A	YBR133C	HSL7	stop_gained	-	0	0.085714
glu_01	ChrII	635588	T	G	YBR207W	FTH1	missense_variant	increase	0.666667	0.761905
glu_01	ChrIII	297915	G	A	YCR098C	GIT1	missense_variant	-	0	0.217391
glu_ctrl02	ChrIV	310825	G	C	YDL080C	THI3	missense_variant	-	0	0.27907
glu_06	ChrIV	236944	T	C	YDL126C	CDC48	missense_variant	increase	0.346154	0.558824
glu_05	ChrIV	236953	T	C	YDL126C	CDC48	missense_variant	increase	0.714286	0.888889
glu_ctrl01	ChrIV	237810	C	G	YDL126C	CDC48	missense_variant	-	0	0.676471
glu_01	ChrIV	44282	A	C	YDL229W	SSB1	missense_variant	increase	0.714286	0.846154
glu_06	ChrIV	585615	G	A	YDR069C	DOA4	missense_variant	decrease	0.727273	0.26087
glu_ctrl02	ChrIV	823466	G	A	YDR180W	SCC2	synonymous_variant	-	0.166667	0
glu_02	ChrIV	892379	C	T	YDR213W	UPC2	missense_variant	-	0	0.244898
glu_01	ChrIV	973348	C	A	YDR258C	HSP78	missense_variant	increase	0.833333	0.928571
glu_05	ChrIV	1167282	C	G	YDR346C	SVF1	missense_variant	-	0	0.071429
glu_01	ChrIV	1168049	T	C	YDR346C	SVF1	missense_variant	-	0	0.227273
glu_01	ChrIV	1360222	G	T	YDR450W	RPS18A	intron_variant	decrease	1	0.869565
glu_01	ChrV	121777	C	T	YEL018C-A		missense_variant	-	0	0.5
glu_01	ChrV	361530	T	C	YER101C	AST2	missense_variant	-	0	0.454545
glu_05	ChrV	383728	G	A	YER111C	SWI4	stop_gained	-	0	0.233333
glu_01	ChrV	499535	T	C	YER161C	SPT2	missense_variant	increase	0.5	0.925926
glu_01	ChrVI	37126	C	T	YFL049W	SWP82	synonymous_variant	-	0	0.128205
glu_02	ChrVI	153729	G	T	YFR004W	RPN11	missense_variant	-	0.318182	0
glu_ctrl02	ChrVI	153745	T	C	YFR004W	RPN11	missense_variant	increase	0.645161	0.909091
glu_04	ChrVI	166141	G	T	YFR010W	UBP6	stop_gained	-	0	1
glu_01	ChrVII	259358	C	T	YGL133W	ITC1	missense_variant	steady	1	1
glu_02	ChrVII	140801	G	T	YGL194C	HOS2	stop_gained	increase	0.384615	0.959184
glu_02	ChrVII	141145	G	C	YGL194C	HOS2	missense_variant	-	0.222222	0
glu_01	ChrVII	595491	T	G	YGR053C	MCO32	missense_variant	-	0	0.25
glu_06	ChrVII	645982	A	C	YGR083C	GCD2	synonymous_variant	-	0	0.083333
glu_03	ChrVII	686421	T	G	YGR098C	ESP1	synonymous_variant	-	0	0.172414
glu_01	ChrIX	103250	C	T	YIL130W	ASG1	stop_gained	-	0	0.5
glu_ctrl01	ChrX	173826	C	A	YJL129C	TRK1	missense_variant	increase	0.782609	0.955882
glu_01	ChrX	173833	C	A	YJL129C	TRK1	missense_variant	-	0	0.193548
glu_08	ChrX	173834	T	G	YJL129C	TRK1	missense_variant	increase	0.403846	0.986486
glu_05	ChrX	174817	T	G	YJL129C	TRK1	missense_variant	increase	0.7	0.96
glu_ctrl02	ChrX	176958	T	C	YJL129C	TRK1	missense_variant	decrease	0.97561	0.971429
glu_07	ChrX	176969	C	G	YJL129C	TRK1	missense_variant	increase	0.857143	1
glu_ctrl02	ChrX	176969	C	G	YJL129C	TRK1	missense_variant	-	0	0.352941
glu_02	ChrX	176970	A	T	YJL129C	TRK1	missense_variant	decrease	1	0.976744
glu_03	ChrX	177051	C	A	YJL129C	TRK1	missense_variant	-	0	1
glu_04	ChrX	177051	C	A	YJL129C	TRK1	missense_variant	-	0	1
glu_06	ChrX	177051	C	T	YJL129C	TRK1	missense_variant	decrease	0.965517	0.958333
glu_08	ChrXI	48576	C	T	YKL207W	EMC3	missense_variant	-	0.138889	0
glu_03	ChrXI	32220	A	G	YKL213C	DOA1	missense_variant	-	0	0.608696
glu_08	ChrXI	33483	T	G	YKL213C	DOA1	missense_variant	-	0.311475	0
glu_01	ChrXI	521885	G	A	YKR041W		missense_variant	increase	0.833333	0.928571
glu_03	ChrXI	651476	A	T	YKR102W	FLO10	synonymous_variant	-	0	0.125
glu_01	ChrXII	174147	G	T	YLR014C	PPR1	missense_variant	increase	0.777778	0.842105
glu_08	ChrXII	406222	CA	C	YLR131C	ACE2	frameshift_variant	-	0	0.263158
glu_02	ChrXII	600128	G	A	YLR228C	ECM22	missense_variant	-	0	0.208333
glu_02	ChrXIII	228147	G	T	YML023C	NSE5	missense_variant	-	0	0.195122
glu_01	ChrXIV	569361	G	A	YNL035C		missense_variant	-	0	0.185185
glu_ctrl02	ChrXIV	282592	T	A	YNL190W		synonymous_variant	-	0	0.133333
glu_01	ChrXV	215282	C	T	YOL060C	MAM3	missense_variant	-	0	0.909091
glu_01	ChrXV	148785	AG	A	YOL090W	MSH2	frameshift_variant	steady	1	1
glu_08	ChrXV	411281	G	T	YOR043W	WHI2	stop_gained	-	0	1
glu_05	ChrXV	411467	C	T	YOR043W	WHI2	stop_gained	-	0	0.333333
glu_02	ChrXV	411602	A	T	YOR043W	WHI2	stop_gained	increase	0.333333	0.966667
glu_08	ChrXV	541874	C	G	YOR116C	RPO31	missense_variant	-	0.346154	0
glu_06	ChrXV	1060960	A	G	YOR383C	FIT3	synonymous_variant	-	0	0.142857
glu_01	ChrXVI	422288	TA	T	YPL070W	MUK1	frameshift_variant	decrease	1	0.916667
glu_01	ChrXVI	23019	G	T	YPL274W	SAM3	missense_variant	steady	1	1
glu_01	ChrXVI	878842	C	T	YPR169W	JIP5	synonymous_variant	-	0	0.102041
