# Supplementary material for: Single-cell copy number variant detection reveals the dynamics and diversity of adaptation
Source: PLoS Biol. 2018 Dec 18;16(12):e3000069. doi: 10.1371/journal.pbio.3000069 (PMC6298651; doi:10.1371/journal.pbio.3000069)
Supplement: S10 Table — We indicated SNVs that were identified in the boundaries of a GAP1 or DUR3 CNV. SNVs were filtered on the basis of their frequency in the clonal sequence data using a threshold of 0.25. CNV, copy number variant; SNV, single-nucleotide variant. (XLSX) [file pbio.3000069.s027.xlsx]

## Sheet: Glutamine-limited clones
Population	Clone	Chromosome	Coordinate	Reference	Mutation	Locus	Gene	Effect	SNP w/in GAP1 CNV boundaries	Frequency in clone
gln_01	gln_01_c1	Chr XIV	101688	A	G	YNL284C-B		missense_variant	0	0.546667
gln_01	gln_01_c1	Chr XVI	108099	AGTCGTTGTTGTT	A	YPL232W	SSO1	disruptive_inframe_deletion	0	1
gln_01	gln_01_c2	Chr XI	499770	A	G	YKR029C	SET3	missense_variant	1	0.526316
gln_01	gln_01_c3	Chr IX	106373	C	G	YIL129C	TAO3	missense_variant	0	1
gln_01	gln_01_c4	Chr IV	1272114	C	A			non-coding	0	0.391304
gln_01	gln_01_c4	Chr XV	527783	C	A	YOR109W	INP53	missense_variant	0	1
gln_01	gln_01_c4	Chr II	525951	A	T	YBR140C	IRA1	missense_variant	0	1
gln_02	gln_02_c2	Chr IX	334188	TGAATCCTCTTCAGCTGCCTCCTCTTCTGCTTCTGAATCCTCTTCAGCTGCTTCTTCCTCTGCTTCA	T	YIL011W	TIR3	disruptive_inframe_deletion	0	0.358491
gln_02	gln_02_c2	Chr X	179822	T	G	YJL128C	PBS2	synonymous_variant	0	1
gln_02	gln_02_c3	Chr XIV	96555	A	G			non-coding	0	0.27027
gln_02	gln_02_c3	Chr XIV	96603	CTGTGTT	C			non-coding	0	0.3
gln_02	gln_02_c3	Chr VIII	103761	G	A	YHL002W	HSE1	missense_variant	0	1
gln_03	gln_03_c1	Chr XI	644895	T	TTTTTACAACCTCTGCTTCAGTAAA	YKR101W	SIR1	conservative_inframe_insertion	1	0.295455
gln_03	gln_03_c1	Chr IV	401856	C	A	YDL028C	MPS1	missense_variant	0	0.5
gln_03	gln_03_c1	Chr VIII	403651	T	C	YHR154W	RTT107	missense_variant	0	0.984615
gln_03	gln_03_c2	Chr V	551803	T	TGTTGGAATAGAAATCAACTATCATCTACTAAC			non-coding	0	0.590909
gln_03	gln_03_c2	Chr X	524178	A	AGAAATGGGTGAATGTTGAGATAATTGTTG			non-coding	0	0.857143
gln_03	gln_03_c2	Chr X	721282	CAGATACACTTTATGAAATAGTGGTG	C	YJR152W	DAL5	stop_lost&splice_region_variant&conservative_inframe_deletion	0	0.956522
gln_03	gln_03_c2	Chr X	745685	GGGTGTGGGT	G			non-coding	0	1
gln_04	gln_04_c1, gln_04_c2	Chr XII	895796	T	G	YLR386W	VAC14	missense_variant	0	1
gln_04	gln_04_c2	Chr X	358690	G	A	YJL044C	GYP6	synonymous_variant	0	0.407407
gln_04	gln_04_c2	Chr XVI	749739	A	G	YPR112C	MRD1	synonymous_variant	0	1
gln_04	gln_04_c2	Chr VII	398145	T	A			non-coding	0	1
gln_04	gln_04_c3	Chr XVI	940201	T	C	YPR201W	ARR3	missense_variant	0	1
gln_04	gln_04_c3	Chr VII	578957	T	C	YGR041W	BUD9	synonymous_variant	0	1
gln_05	gln_05_c1	Chr XIV	6616	TACCCACACCCACACCCACACACCACACCCACACACCCACACCACACCCACACCCAC	T	YNL338W		frameshift_variant	0	0.705882
gln_05	gln_05_c1, gln_05_c2	Chr XV	185936	C	T	YOL077C	BRX1	missense_variant	0	1
gln_05	gln_05_c2	Chr XII	345380	CCTCATCGTCACCCCCATTATTATCGTTCTCGTCACCTGAGAG	C	YLR103C	CDC45	conservative_inframe_deletion	0	1
gln_05	gln_05_c2	Chr XIV	56823	C	A	YNL307C	MCK1	stop_gained	0	1
gln_06	gln_06_c1	Chr XIV	189464	G	A	YNL243W	SLA2	missense_variant	0	0.257143
gln_06	gln_06_c1	Chr XII	800525	A	G	YLR336C	SGD1	synonymous_variant	0	0.764706
gln_06	gln_06_c1	Chr IX	143430	TGTTC	T	YIL116W	HIS5	frameshift_variant	0	0.794118
gln_06	gln_06_c1	Chr IX	143435	G	GAAGC	YIL116W	HIS5	frameshift_variant	0	0.794118
gln_06	gln_06_c2	Chr XIV	570167	T	C			non-coding	0	0.387097
gln_06	gln_06_c2	Chr XIV	570162	G	C			non-coding	0	0.419355
gln_06	gln_06_c2	Chr IX	110170	C	G	YIL129C	TAO3	missense_variant	0	1
gln_07	gln_07_c1	Chr XV	594618	G	GTGTTGGAATAGAAATCAACTATCATCTACT			non-coding	0	0.6
gln_07	gln_07_c1	Chr XIII	604754	T	G	YMR171C	EAR1	missense_variant	0	1
gln_07	gln_07_c1	Chr X	179034	A	G	YJL128C	PBS2	missense_variant	0	1
gln_07	gln_07_c2	Chr XV	553900	T	C	YOR123C	LEO1	missense_variant	0	0.702128
gln_07	gln_07_c2	Chr XIV	57338	C	T	YNL307C	MCK1	missense_variant	0	1
gln_08	gln_08_c1	Chr XV	695020	G	A	YOR191W	ULS1	missense_variant	0	1
gln_08	gln_08_c1, gln_08_c2, gln_08_c3	Chr V	431779	C	T			non-coding	0	0.512821
gln_08	gln_08_c1, gln_08_c2, gln_08_c3	Chr XII	915075	C	CGT			non-coding	0	0.95
gln_08	gln_08_c2	Chr XIII	530340	C	T	YMR129W	POM152	missense_variant	0	1
gln_08	gln_08_c3	Chr X	59309	G	GTGAGAAATATGTGAATGTT			non-coding	0	0.777778
gln_08	gln_08_c3	Chr XVI	303926	C	T	YPL131W	RPL5	missense_variant	0	1
gln_09	gln_09_c2	Chr XVI	856226	G	T	YPR158C-D		missense_variant	0	0.329787
gln_09	gln_09_c2	Chr VII	110829	G	GTGAGAAAT			non-coding	0	1
gln_09	gln_09_c2	Chr VII	110831	G	GGTGAATGTTGAGAT			non-coding	0	1
gln_09	gln_09_c3	Chr XV	118037	C	A	YOL103W-A		missense_variant	0	0.25
gln_09	gln_09_c3	Chr XIV	680764	C	T	YNR031C	SSK2	stop_gained	0	1
gln_ctrl01	gln_ctrl01_c1	Chr XV	123238	C	T	YOL103W-B		synonymous_variant	0	0.27907
gln_ctrl01	gln_ctrl01_c1	Chr VII	197212	A	G			non-coding	0	1
gln_ctrl02	gln_ctrl02_c2	Chr VII	69316	T	C	YGL228W	SHE10	synonymous_variant	0	0.981481
gln_ctrl02	gln_ctrl02_c2	Chr XV	264821	C	A	YOL033W	MSE1	missense_variant	0	1
gln_ctrl02	gln_ctrl02_c2	Chr XII	500082	G	A	YLR168C	UPS2	synonymous_variant	0	1
gln_ctrl02	gln_ctrl02_c2	Chr XII	391077	T	TCTGGATGGCGGCGTTAGTA	YLR122C		frameshift_variant	0	1
gln_ctrl02	gln_ctrl02_c3	Chr IV	1469417	C	T	YDR510W	SMT3	synonymous_variant	0	1
gln_ctrl02	gln_ctrl02_c3	Chr III	106493	C	T	YCL008C	STP22	missense_variant	0	1
gln_ctrl02	gln_ctrl02_c3	Chr XIV	745834	G	C			non-coding	0	1

## Sheet: Urea-limited clones
Population	Clone	Chromosome	Coordinate	Reference	Mutation	Locus	Gene	Effect	SNP w/in DUR3 CNV boundaries	Frequency in clone
ure_01	ure_01_c1	Chr II	641775	C	T	YBR208C	DUR1,2	missense_variant	0	1
ure_01	ure_01_c1	Chr XV	235863	A	G	YOL051W	GAL11	synonymous_variant	0	0.5
ure_01	ure_01_c2	Chr XVI	457393	C	A	YPL053C	KTR6	stop_gained	0	1
ure_01	ure_01_c2	Chr XV	80	CCACACCACACCCA	C			non-coding	0	1
ure_02	ure_02_c1	Chr XII	103656	TCAGATAGTAGGGTCGAATCTCCGGGCATGACAGGACAGATTAAATCTTTGAATATGGCAGGAAAAGTTGTAGGCCCAGAAG	T	YLL021W	SPA2	disruptive_inframe_deletion	0	1
ure_02	ure_02_c1	Chr XV	3603	T	C			non-coding	0	1
ure_02	ure_02_c1, ure_02_c2	Chr II	641255	G	T	YBR208C	DUR1,2	missense_variant	0	1
ure_02	ure_02_c1, ure_02_c2	Chr XI	470697	G	A	YKR016W	MIC60	synonymous_variant	0	1
ure_02	ure_02_c2	Chr VII	633736	C	G	YGR071C	ENV11	missense_variant	0	1
ure_02	ure_02_c2	Chr VII	217661	A	G	YGL151W	NUT1	synonymous_variant	0	1
ure_03	ure_03_c1	Chr VII	187722	A	G	YGL168W	HUR1	missense_variant	0	1
ure_03	ure_03_c1	Chr VIII	164133	G	T	YHR027C	RPN1	missense_variant	0	1
ure_03	ure_03_c1	Chr VII	567439	G	GGGTA			frameshift_variant	0	0.25
ure_03	ure_03_c2	Chr X	659613	A	T	YJR127C	RSF2	stop_gained	0	1
ure_04	ure_04_c2	Chr VIII	111832	C	T	YHR004C	NEM1	synonymous_variant	1	0.517241
ure_05	ure_05_c1	Chr II	641655	C	T	YBR208C	DUR1,2	missense_variant	0	1
ure_05	ure_05_c1	Chr XIV	247563	G	T	YNL212W	VID27	missense_variant	0	1
ure_05	ure_05_c2	Chr II	365619	T	A	YBR061C	TRM7	missense_variant	0	1
ure_05	ure_05_c2	Chr XI	499880	A	T			non-coding	0	0.863636
ure_06	ure_06_c1	Chr II	687525	T	C	YBR235W	VHC1	missense_variant	0	1
ure_06	ure_06_c1	Chr VIII	126164	C	A			non-coding	1	0.333333
ure_06	ure_06_c1	Chr XII	924917	C	G	YLR402W		stop_gained	0	1
ure_06	ure_06_c2	Chr II	519980	ATTTGTTTCCTATCTTCAAGGACACGGGACAAAACTTC	A	YBR140C	IRA1	frameshift_variant	0	1
ure_07	ure_07_c1	Chr II	560786	C	G	YBR160W	CDC28	missense_variant	0	1
ure_07	ure_07_c1	Chr II	641253	C	G	YBR208C	DUR1,2	missense_variant	0	1
ure_07	ure_07_c1	Chr XV	23536	C	G	YOL157C	IMA2	missense_variant	0	1
ure_07	ure_07_c1	Chr II	29171	T	G			non-coding	0	1
ure_07	ure_07_c2	Chr II	640992	C	T	YBR208C	DUR1,2	missense_variant	0	1
ure_07	ure_07_c2	Chr XIV	526428	C	CTGAGAAATGGGTGAATGTTGAG	YNL054W	VAC7	frameshift_variant&stop_gained	0	0.857143
ure_07	ure_07_c2	Chr MT	53860	C	T	Mito		Mito	0	0.992063
ure_08	ure_08_c1, ure_08_c2	Chr II	464864	C	A	YBR112C	CYC8	missense_variant	0	1
ure_08	ure_08_c1, ure_08_c2	Chr IX	301316	G	T			non-coding	0	1
ure_08	ure_08_c2	Chr XIII	396321	A	T	YMR062C	ARG7	stop_gained	0	0.514286
ure_08	ure_08_c2	Chr IV	850140	G	T	YDR195W	REF2	missense_variant	0	0.555556
ure_08	ure_08_c2	Chr XIV	208842	C	A	YNL236W	SIN4	stop_gained	0	1
ure_08	ure_08_c2	Chr XVI	932684	C	A	YPR196W		missense_variant	0	0.565217
ure_09	ure_09_c1	Chr IV	18021	A	G	YDL243C	AAD4	synonymous_variant	0	0.930233
ure_09	ure_09_c1	Chr V	143682	A	AC	YEL007W	MIT1	frameshift_variant	0	0.964286
ure_09	ure_09_c1	Chr XIII	872190	C	T	YMR302C	YME2	missense_variant	0	0.96
ure_ctrl01	ure_ctrl01_c1	Chr XIV	689273	A	G	YNR033W	ABZ1	missense_variant	0	1
ure_ctrl01	ure_ctrl01_c1	Chr XIV	311364	A	G	YNL172W	APC1	synonymous_variant	0	0.548387
ure_ctrl01	ure_ctrl01_c1	Chr V	454176	T	C	YER141W	COX15	missense_variant	0	0.54
ure_ctrl01	ure_ctrl01_c1	Chr II	641261	C	A	YBR208C	DUR1,2	missense_variant	0	1
ure_ctrl01	ure_ctrl01_c1	Chr IV	306419	G	A	YDL084W	SUB2	missense_variant	0	1
ure_ctrl01	ure_ctrl01_c2	Chr XIII	817671	T	G	YMR275C	BUL1	missense_variant	0	1
ure_ctrl01	ure_ctrl01_c2	Chr II	641594	G	A	YBR208C	DUR1,2	missense_variant	0	0.944444
ure_ctrl01	ure_ctrl01_c2	Chr X	80414	C	A	YJL186W	MNN5	missense_variant	0	0.285714
ure_ctrl02	ure_ctrl02_c1	Chr II	464761	C	A	YBR112C	CYC8	missense_variant	0	1
ure_ctrl02	ure_ctrl02_c1	Chr XI	517320	G	GAGTTAGCGTGGATAGAACGGCGTTACATGGCACAT			non-coding	0	0.972222
ure_ctrl02	ure_ctrl02_c2	Chr VII	143306	A	T	YGL192W	IME4	missense_variant	0	1
ure_ctrl02	ure_ctrl02_c2	Chr V	441873	T	TTGAGAAATGGGTGAATGTTGAGATAATTGTTGG	YER137W-A		disruptive_inframe_insertion	0	0.666667
ure_ctrl02	ure_ctrl02_c2	Chr IV	1045469	G	T			non-coding	0	1
