# Supplementary material for: Single-cell copy number variant detection reveals the dynamics and diversity of adaptation
Source: PLoS Biol. 2018 Dec 18;16(12):e3000069. doi: 10.1371/journal.pbio.3000069 (PMC6298651; doi:10.1371/journal.pbio.3000069)
Supplement: S12 Table — (XLSX) [file pbio.3000069.s029.xlsx]

## Sheet: Sheet1
Reporter Site	Coordinates	Purpose	Oligo Number	Forward Primer	Oligo Number	Reverse Primer
HO	ChrVI: 48037-46273	Reporter Integration	DGO452	TAA GCA GCA ATC AAT TCT ATC TAT ACT TTA AAA TGC GGA TCC CCG GGT TAA TTA A	DGO449	TAC ATA CAA CTT TTT AAA CTA ATA TAC ACA TTT TAC ATC GAT GAA TTC GAG CTC G
YLR123C	ChrXII: 391077-391409	Reporter Integration	DGO1252	ACC AAC ATT AAC TGG GCT CGT AAT AGG GCA GTG GCT GCA AGA GAT TGA TC	DGO1253	CCA TGT AAC GCC GTT CTA TCC ACG CTA ACT CTG GAT GGC GGC GTT AGT AT
GAP1	ChrXI: 513945-513946	Reporter Integration	DGO1408	TAC ACC TCG CTC TGG GTC AAG TAA TCA AAA AAT ACC TCG TGT GGC TGC AAG AGA TTG ATC	DGO1409	TCA AAC ATA AAC CAA GCG ACA GAT TTG TCG AAG ATA TTC GCT GGA TGG CGG CGT TAG TAT
HO		Reporter Confirmation	DGO453	TGC AGA AGC TTG TTG AAG CA	DGO459	TTG AGG TTG CAT ACC GAT CA
HO		Reporter Confirmation	DGO457	TTT TCG CCT CGA CAT CAT CT	DGO458	GGA AAG TTG ATC AAG ACC CAA T
YLR123C		Reporter Confirmation	DGO1121	AAC ATT AAC TGG GCT CGT AA	DGO1122	CGT TCT ATC CAC GCT AAC TT
GAP1		Reporter Confirmation	DGO1414	ACC TCG CTC TGG GTC AAG TA	DGO1415	ACT TTT GGC CCA GGA TTT TT
		GAP1 Southern Probe	DGO357	TGA GAC GAT GTT TTT TCT CC	DGO358	TTA GTG CAC GGA AAT ATA CAA
		GAP1 Southern Probe	DGO352	GTG TTT GTT CTG TCT TCG	DGO354	CAT CCA AGC CTC TTC CTT
		CEN11 Southern Probe	DGO1939	TGA GTA AAC CTG TTA ATG CTC CT	DGO1940	TGA CAG AGA GGG AAA CAA TGG A
		CEN11 Southern Probe	DGO1941	TCT GTA ATC ACT TGT CAA CGC T	DGO1942	TGT CAA AAG AAC CAT TGC CGA
